# Supplementary material for: Uncovering supramolecular chirality codes for the design of tunable biomaterials
Source: Nat Commun. 2024 Jan 26;15:788. doi: 10.1038/s41467-024-45019-2 (PMC10817930; doi:10.1038/s41467-024-45019-2)
Supplement: Supplementary file 8 — Source Data [file 41467_2024_45019_MOESM8_ESM.xlsx]

## Sheet: Figure 1D
Wavenumber (cm-1)	KLVFFAE	KLVFFAV
1500.35	0.035341	0.019571
1501.31	0.036187	0.018892
1502.28	0.037611	0.017987
1503.24	0.039341	0.017817
1504.2	0.040582	0.018849
1505.17	0.041369	0.02136
1506.13	0.04527	0.031751
1507.1	0.05403	0.047275
1508.06	0.055851	0.043685
1509.03	0.058536	0.039139
1509.99	0.061769	0.036565
1510.95	0.064927	0.035336
1511.92	0.068939	0.035038
1512.88	0.073442	0.03602
1513.85	0.077358	0.038819
1514.81	0.081099	0.043544
1515.78	0.085225	0.049664
1516.74	0.090133	0.053094
1517.7	0.093991	0.051605
1518.67	0.095929	0.052002
1519.63	0.097143	0.055077
1520.6	0.098762	0.062555
1521.56	0.10366	0.071479
1522.53	0.107475	0.069846
1523.49	0.109339	0.06878
1524.45	0.111828	0.07085
1525.42	0.115945	0.075913
1526.38	0.119488	0.080184
1527.35	0.12203	0.082389
1528.31	0.12588	0.085146
1529.27	0.129705	0.088417
1530.24	0.13205	0.091745
1531.2	0.133839	0.095908
1532.17	0.135919	0.101707
1533.13	0.138873	0.1098
1534.1	0.142039	0.115043
1535.06	0.14404	0.115613
1536.02	0.14565	0.116786
1536.99	0.14715	0.119583
1537.95	0.148433	0.123746
1538.92	0.150168	0.131427
1539.88	0.152374	0.139819
1540.85	0.1517	0.138116
1541.81	0.15069	0.136597
1542.77	0.150036	0.13521
1543.74	0.149822	0.133438
1544.7	0.149778	0.130074
1545.67	0.148883	0.124202
1546.63	0.147239	0.119258
1547.6	0.145586	0.116841
1548.56	0.14402	0.11713
1549.52	0.141585	0.118427
1550.49	0.137086	0.114685
1551.45	0.132953	0.109093
1552.42	0.129987	0.106379
1553.38	0.126423	0.10571
1554.34	0.120614	0.104366
1555.31	0.116501	0.101901
1556.27	0.11473	0.100596
1557.24	0.112748	0.100542
1558.2	0.107015	0.103311
1559.17	0.091368	0.09767
1560.13	0.090261	0.085292
1561.09	0.088808	0.079374
1562.06	0.0868	0.075505
1563.02	0.084146	0.072771
1563.99	0.080316	0.07034
1564.95	0.075183	0.066235
1565.91	0.070436	0.060703
1566.88	0.066982	0.056604
1567.84	0.064019	0.054374
1568.81	0.059965	0.052551
1569.77	0.054735	0.047647
1570.74	0.052344	0.04271
1571.7	0.050866	0.039572
1572.66	0.048928	0.037013
1573.63	0.046827	0.035258
1574.59	0.044861	0.034746
1575.56	0.042628	0.035366
1576.52	0.041207	0.034535
1577.49	0.041341	0.031495
1578.45	0.041199	0.028972
1579.41	0.040996	0.027293
1580.38	0.041151	0.026718
1581.34	0.041605	0.0269
1582.31	0.042214	0.027207
1583.27	0.043038	0.027609
1584.24	0.04404	0.028373
1585.2	0.045128	0.029525
1586.16	0.046414	0.030915
1587.13	0.047994	0.032585
1588.09	0.049643	0.034571
1589.06	0.051206	0.036597
1590.02	0.05311	0.038565
1590.98	0.055761	0.040803
1591.95	0.058802	0.043613
1592.91	0.061866	0.047316
1593.88	0.065244	0.05205
1594.84	0.069138	0.056843
1595.81	0.073092	0.060658
1596.77	0.076986	0.064433
1597.73	0.081216	0.069368
1598.7	0.085872	0.075175
1599.66	0.091023	0.081483
1600.63	0.096921	0.088879
1601.59	0.103556	0.097866
1602.56	0.111224	0.108306
1603.52	0.119966	0.118977
1604.48	0.128462	0.128654
1605.45	0.136817	0.139248
1606.41	0.146823	0.15333
1607.38	0.158401	0.1692
1608.34	0.170729	0.184732
1609.31	0.185258	0.202473
1610.27	0.200834	0.221532
1611.23	0.214249	0.237491
1612.2	0.22666	0.251412
1613.16	0.239306	0.264923
1614.13	0.249851	0.275998
1615.09	0.257844	0.28461
1616.06	0.27254	0.299483
1617.02	0.305918	0.330399
1617.98	0.328389	0.35079
1618.95	0.345599	0.367093
1619.91	0.371128	0.391091
1620.88	0.401074	0.4184
1621.84	0.428133	0.441578
1622.81	0.462832	0.463705
1623.77	0.502465	0.471646
1624.73	0.508068	0.453931
1625.7	0.492938	0.428848
1626.66	0.461898	0.391977
1627.63	0.405455	0.331808
1628.59	0.347976	0.273406
1629.56	0.310366	0.237222
1630.52	0.279975	0.209569
1631.48	0.251742	0.184487
1632.45	0.230864	0.166575
1633.41	0.218106	0.156933
1634.38	0.20802	0.151311
1635.34	0.194857	0.144138
1636.3	0.185998	0.135715
1637.27	0.183713	0.13054
1638.23	0.182165	0.126473
1639.2	0.181332	0.123882
1640.16	0.18121	0.123147
1641.12	0.181303	0.123342
1642.09	0.181527	0.123217
1643.05	0.181933	0.122631
1644.02	0.182188	0.122274
1644.98	0.181818	0.122362
1645.95	0.179921	0.122228
1646.91	0.175462	0.118298
1647.88	0.171824	0.10951
1648.84	0.170572	0.10282
1649.8	0.170196	0.099691
1650.77	0.169669	0.098771
1651.73	0.16799	0.098955
1652.7	0.161654	0.09937
1653.66	0.156985	0.092866
1654.62	0.159655	0.089355
1655.59	0.159841	0.087392
1656.55	0.158845	0.08549
1657.52	0.156857	0.083441
1658.48	0.15429	0.081599
1659.45	0.152	0.080845
1660.41	0.150467	0.081669
1661.37	0.149042	0.083393
1662.34	0.145743	0.083455
1663.3	0.141522	0.0804
1664.27	0.139578	0.07819
1665.23	0.138286	0.077621
1666.19	0.136567	0.078377
1667.16	0.135036	0.080887
1668.12	0.133874	0.084971
1669.09	0.131834	0.087255
1670.05	0.129326	0.085265
1671.02	0.127364	0.083365
1671.98	0.125425	0.081856
1672.94	0.123919	0.080885
1673.91	0.122614	0.081007
1674.87	0.120464	0.081371
1675.84	0.11807	0.079464
1676.8	0.116791	0.077291
1677.77	0.115584	0.076795
1678.73	0.114217	0.078403
1679.69	0.112513	0.080637
1680.66	0.110549	0.079412
1681.62	0.109173	0.076742
1682.59	0.108303	0.076499
1683.55	0.106044	0.079443
1684.52	0.100683	0.074796
1685.48	0.100795	0.069654
1686.44	0.10096	0.068986
1687.41	0.100551	0.06967
1688.37	0.099885	0.071346
1689.34	0.099467	0.073444
1690.3	0.099869	0.075813
1691.27	0.101063	0.079097
1692.23	0.102635	0.082987
1693.19	0.104122	0.086349
1694.16	0.105136	0.088504
1695.12	0.10366	0.086954
1696.09	0.093488	0.072031
1697.05	0.084863	0.05831
1698.02	0.081541	0.053018
1698.98	0.078688	0.049696
1699.94	0.068913	0.041092
1700.91	0.056315	0.027694
1701.87	0.054746	0.024877
1702.84	0.053644	0.023566
1703.8	0.051584	0.021954
1704.77	0.049186	0.020263
1705.73	0.046734	0.01751
1706.69	0.044005	0.012593
1707.66	0.042174	0.008795
1708.62	0.041023	0.007236
1709.59	0.039469	0.006071
1710.55	0.037544	0.003879
1711.51	0.036181	0.001843
1712.48	0.035215	0.001443
1713.44	0.033889	0.002832
1714.41	0.031654	0.005066
1715.37	0.029541	0.005867
1716.34	0.028551	0.006121
1717.3	0.027397	0.006436
1718.26	0.025251	0.00127
1719.23	0.024149	-0.00432
1720.19	0.023275	-0.00675
1721.16	0.021981	-0.00775
1722.12	0.020294	-0.00809
1723.09	0.01843	-0.00879
1724.05	0.016815	-0.01036
1725.01	0.01559	-0.01183
1725.98	0.014299	-0.01279
1726.94	0.012792	-0.01336
1727.91	0.011455	-0.01303
1728.87	0.010154	-0.01149
1729.84	0.008269	-0.01003
1730.8	0.0065	-0.01011
1731.76	0.005523	-0.00983
1732.73	0.00414	-0.00758
1733.69	-0.00015	-0.00511
1734.66	-0.00275	-0.01031
1735.62	-0.00204	-0.01393
1736.59	-0.00205	-0.01515
1737.55	-0.00248	-0.01524
1738.51	-0.00319	-0.01446
1739.48	-0.00496	-0.01445
1740.44	-0.00682	-0.01605
1741.41	-0.00768	-0.01624
1742.37	-0.00875	-0.01452
1743.33	-0.01021	-0.01291
1744.3	-0.01087	-0.01405
1745.26	-0.01111	-0.01599
1746.23	-0.01152	-0.01645
1747.19	-0.01185	-0.01473
1748.15	-0.01262	-0.01222
1749.12	-0.01403	-0.01165
1750.08	-0.01505	-0.01234
1751.05	-0.01543	-0.01346
1752.01	-0.01573	-0.01585
1752.98	-0.01611	-0.01847
1753.94	-0.01646	-0.02001
1754.9	-0.01683	-0.01995
1755.87	-0.01739	-0.0184
1756.83	-0.018	-0.01695
1757.8	-0.01819	-0.01749
1758.76	-0.01817	-0.01875
1759.73	-0.01837	-0.01921
1760.69	-0.01899	-0.01858
1761.65	-0.01988	-0.01801
1762.62	-0.02	-0.01908
1763.58	-0.01971	-0.0203
1764.55	-0.01992	-0.021
1765.51	-0.02057	-0.02128
1766.48	-0.02105	-0.02069
1767.44	-0.02115	-0.01924
1768.4	-0.02103	-0.0186
1769.37	-0.0208	-0.01879
1770.33	-0.02064	-0.01765
1771.3	-0.02077	-0.01475
1772.26	-0.02129	-0.0149
1773.22	-0.02149	-0.01854
1774.19	-0.02158	-0.01959
1775.15	-0.02179	-0.01947
1776.12	-0.0221	-0.02005
1777.08	-0.02239	-0.02115
1778.05	-0.02253	-0.02149
1779.01	-0.02243	-0.02076
1779.97	-0.02207	-0.01964
1780.94	-0.0217	-0.01967
1781.9	-0.0217	-0.02093
1782.87	-0.022	-0.02194
1783.83	-0.02234	-0.0222
1784.8	-0.02249	-0.02241
1785.76	-0.02249	-0.02308
1786.72	-0.02241	-0.02347
1787.69	-0.02228	-0.02334
1788.65	-0.02235	-0.0228
1789.62	-0.02289	-0.02173
1790.58	-0.02369	-0.02007
1791.55	-0.02417	-0.01884
1792.51	-0.02364	-0.01982
1793.47	-0.0229	-0.02112
1794.44	-0.02266	-0.02092
1795.4	-0.02267	-0.02038
1796.37	-0.02274	-0.02126
1797.33	-0.0228	-0.02282
1798.3	-0.02274	-0.02316
1799.26	-0.02246	-0.02253
1800.22	-0.02235	-0.02254

## Sheet: Figure 1E
Wavelength (nm)	KLVFFAE	KLVFFAV
250	-4.94638	4.48036
249	-5.26401	4.15497
248	-5.6146	4.23626
247	-5.63495	4.26742
246	-6.01662	4.304
245	-6.53307	4.4537
244	-6.86593	4.17724
243	-7.28677	4.17724
242	-7.80899	4.20027
241	-8.06027	4.18594
240	-8.87728	3.71512
239	-9.56647	3.78845
238	-10.4825	3.4708
237	-11.3996	2.80224
236	-11.7537	2.98668
235	-12.9522	2.44457
234	-14.0575	2.12512
233	-15.336	1.65694
232	-16.7115	1.08347
231	-17.7986	1.14403
230	-19.3967	0.89954
229	-21.4331	1.57969
228	-23.4546	2.23973
227	-25.4819	4.61127
226	-27.7049	8.44634
225	-29.8065	14.6129
224	-32.0733	22.4981
223	-34.5511	29.0938
222	-36.9418	31.8487
221	-39.1182	30.7545
220	-40.3875	28.1554
219	-41.2589	24.7171
218	-41.8546	18.8689
217	-42.6492	9.67021
216	-41.7133	0.64288
215	-40.5257	-8.15606
214	-38.0184	-16.2661
213	-36.4457	-22.088
212	-33.7018	-26.2419
211	-29.8179	-29.9861
210	-26.185	-34.779
209	-21.5973	-39.9943
208	-15.4666	-46.0371
207	-7.16807	-55.2752
206	4.29661	-68.7108
205	18.1236	-86.6436
204	35.7895	-106.015
203	55.5992	-126.053
202	78.1485	-135.463
201	103.196	-117.239
200	123.718	-56.5519

## Sheet: FIgure 2D
Wavelength (nm)	KLVFFAE	Wavelength (nm)	KLVFFA-PEG2	Wavelength (nm)	KLVFFAV
250	0.07073	250	-0.03082	250	-0.30696
249	0.064947	249.5	0.035627	249.5	-0.23745
248	-0.02581	249	-0.23012	249	-0.2001
247	-0.23234	248.5	-0.15675	248.5	-0.19352
246	-0.27336	248	-0.05022	248	-0.41086
245	-0.38693	247.5	0.100587	247.5	-0.33025
244	-0.76818	247	-0.28317	247	-0.50168
243	-0.64155	246.5	-0.16725	246.5	-0.45103
242	-1.17577	246	-0.24349	246	-0.36775
241	-1.42835	245.5	-0.40713	245.5	-0.6299
240	-1.83202	245	-0.27558	245	-0.47472
239	-2.31545	244.5	-0.22877	244.5	-0.42154
238	-2.84529	244	-0.35338	244	-0.60105
237	-3.82494	243.5	-0.20293	243.5	-0.70774
236	-4.82132	243	-0.20724	243	-0.65853
235	-5.76024	242.5	-0.42661	242.5	-0.8826
234	-6.93643	242	-0.46343	242	-0.67851
233	-8.39545	241.5	-0.74075	241.5	-1.09299
232	-10.1932	241	-0.56081	241	-0.99656
231	-12.1983	240.5	-0.432	240.5	-1.23795
230	-14.2409	240	-0.62615	240	-1.30325
229	-16.5088	239.5	-0.63905	239.5	-1.56131
228	-18.7824	239	-0.98152	239	-2.0724
227	-21.0231	238.5	-0.76412	238.5	-2.16153
226	-23.3996	238	-0.94147	238	-2.49533
225	-25.1074	237.5	-1.09395	237.5	-2.85162
224	-25.9208	237	-0.83583	237	-3.03404
223	-27.0776	236.5	-0.92863	236.5	-3.02184
222	-28.4071	236	-1.03291	236	-3.67169
221	-31.1896	235.5	-1.09256	235.5	-4.16035
220	-34.4313	235	-1.00019	235	-4.03084
219	-36.8502	234.5	-1.27864	234.5	-4.823
218	-38.0846	234	-1.44112	234	-5.43434
217	-37.4564	233.5	-1.28495	233.5	-5.43065
216	-36.1256	233	-1.39464	233	-6.28792
215	-34.1837	232.5	-1.22381	232.5	-6.79461
214	-30.1421	232	-1.66439	232	-7.57084
213	-24.3867	231.5	-1.56463	231.5	-8.1081
212	-15.5485	231	-1.32162	231	-8.27935
211	-3.66061	230.5	-1.53678	230.5	-9.16226
210	9.31438	230	-1.44252	230	-9.59505
		229.5	-1.41687	229.5	-10.7736
		229	-1.11446	229	-10.9427
		228.5	-1.13456	228.5	-11.821
		228	-0.85628	228	-11.9635
		227.5	-0.77705	227.5	-12.4954
		227	-0.69691	227	-12.9135
		226.5	-0.76856	226.5	-13.2147
		226	-0.47739	226	-13.5474
		225.5	-0.51419	225.5	-13.4475
		225	-0.45853	225	-13.2771
		224.5	-0.29227	224.5	-12.5452
		224	-0.23545	224	-11.6056
		223.5	-0.02798	223.5	-10.2477
		223	0.327615	223	-9.06903
		222.5	0.255758	222.5	-8.01856
		222	0.626544	222	-7.22211
		221.5	0.047705	221.5	-6.90663
		221	0.338844	221	-6.49533
		220.5	0.36535	220.5	-6.34264
		220	0.491568	220	-5.71462
		219.5	0.455953	219.5	-5.21267
		219	0.134543	219	-4.37152
		218.5	-0.13362	218.5	-3.86795
		218	-0.21878	218	-2.9966
		217.5	-0.56666	217.5	-2.34595
		217	-0.60903	217	-2.42924
		216.5	-0.84296	216.5	-1.61317
		216	-1.35012	216	-1.24864
		215.5	-1.5571	215.5	-0.89989
		215	-2.30553	215	0.478835
		214.5	-1.95607	214.5	1.19864
		214	-2.27254	214	2.68542
		213.5	-2.92491	213.5	4.24241
		213	-2.85829	213	5.9497
		212.5	-3.36902	212.5	8.15637
		212	-3.04692	212	10.3591
		211.5	-3.46677	211.5	13.4813
		211	-3.86185	211	16.9225
		210.5	-3.99733	210.5	20.7278
		210	-4.77487	210	24.3124

## Sheet: Figure 2E
Wavelength (nm)	KLVFFAE (annealed)	Wavelength (nm)	KLVFFAV (annealed)	Wavelength (nm)	KLVFFA-PEG2 (annealed)
250	5.64865	250	2.55909	250	0.103956
249	6.06304	249.5	2.87466	249.5	0.099167
248	5.7421	249	2.73642	249	0.196571
247	5.81345	248.5	2.72554	248.5	0.112662
246	6.03718	248	2.76761	248	-0.06347
245	5.72912	247.5	2.78354	247.5	0.015067
244	5.93137	247	2.80903	247	-0.07847
243	6.10612	246.5	2.54128	246.5	0.276419
242	5.70308	246	2.33105	246	-0.29169
241	5.78849	245.5	2.25138	245.5	-0.19074
240	5.51172	245	2.51079	245	0.06803
239	5.31316	244.5	2.55915	244.5	-0.10065
238	5.08115	244	2.36626	244	-0.22184
237	4.65316	243.5	2.44577	243.5	-0.20989
236	3.91485	243	2.297	243	-0.14033
235	3.05773	242.5	1.95988	242.5	-0.32718
234	1.90096	242	2.02285	242	-0.34072
233	0.971215	241.5	1.43208	241.5	-0.47678
232	-0.539394	241	1.69696	241	-0.12703
231	-2.09311	240.5	1.63878	240.5	-0.35405
230	-3.86357	240	1.11427	240	-0.43123
229	-5.84699	239.5	1.01589	239.5	-0.56607
228	-8.07062	239	0.659256	239	-0.75045
227	-10.7151	238.5	0.476625	238.5	-0.86864
226	-13.339	238	0.127644	238	-0.79068
225	-15.7906	237.5	-0.33436	237.5	-0.81683
224	-17.5971	237	-0.90396	237	-1.07331
223	-18.3167	236.5	-0.89077	236.5	-0.836
222	-18.9046	236	-1.86478	236	-0.91797
221	-18.5411	235.5	-2.13684	235.5	-1.05685
220	-18.508	235	-2.51834	235	-0.83664
219	-17.387	234.5	-3.31645	234.5	-0.88584
218	-15.0805	234	-3.97961	234	-1.33041
217	-13.1937	233.5	-4.63584	233.5	-1.09831
216	-12.2225	233	-5.22904	233	-1.33918
215	-11.0264	232.5	-5.79521	232.5	-1.14445
214	-9.71583	232	-6.75089	232	-1.27609
213	-7.15749	231.5	-7.10928	231.5	-1.31672
212	-4.53641	231	-7.74043	231	-0.99665
211	-1.82935	230.5	-8.32983	230.5	-1.15078
210	1.37997	230	-8.86538	230	-1.14801
		229.5	-9.59028	229.5	-1.11788
		229	-9.76268	229	-0.80686
		228.5	-10.0765	228.5	-0.90775
		228	-9.7037	228	-0.72468
		227.5	-9.5367	227.5	-0.60019
		227	-8.48866	227	-0.56734
		226.5	-7.0425	226.5	-0.41853
		226	-4.78245	226	-0.4036
		225.5	-0.88977	225.5	-0.25981
		225	3.00165	225	0.045969
		224.5	8.24527	224.5	0.089234
		224	14.8732	224	-0.07064
		223.5	21.2203	223.5	0.314011
		223	27.4035	223	0.537827
		222.5	31.7184	222.5	0.746928
		222	33.7403	222	0.543237
		221.5	33.1413	221.5	0.578174
		221	30.7627	221	0.578615
		220.5	26.6303	220.5	0.326222
		220	21.9532	220	0.649917
		219.5	16.4682	219.5	0.234439
		219	11.6844	219	0.546244
		218.5	4.81463	218.5	-0.18104
		218	-3.30074	218	0.343647
		217.5	-12.787	217.5	-0.24615
		217	-23.5027	217	-0.30651
		216.5	-34.1648	216.5	-0.84908
		216	-46.2501	216	-1.48937
		215.5	-56.7171	215.5	-1.68518
		215	-67.7152	215	-1.89314
		214.5	-78.0219	214.5	-1.74739
		214	-88.036	214	-1.99556
		213.5	-97.8214	213.5	-2.76588
		213	-105.439	213	-2.39624
		212.5	-112.172	212.5	-3.12179
		212	-118.213	212	-3.19886
		211.5	-123.539	211.5	-3.56227
		211	-128.41	211	-3.78314
		210.5	-133.2	210.5	-3.94987
		210	-139.703	210	-4.61644

## Sheet: Figure 3D
Wavelength (nm)	K-FFFF-PEG2	Wavelength (nm)	H2N-FFFF-PEG2	Wavelength (nm)	Fmoc-FFFF-PEG2
300	0.056166	300	0.152608	299.5	-5.3987
299	0.187378	299	0.058775	299	-5.57945
298	0.198707	298	0.216907	298.5	-5.88571
297	0.199831	297	-0.02647	298	-6.22382
296	0.112474	296	0.243433	297.5	-6.6426
295	0.105194	295	0.166812	297	-6.89245
294	0.095692	294	0.234918	296.5	-7.48658
293	0.019589	293	0.407479	296	-8.17821
292	0.359327	292	0.204466	295.5	-8.48819
291	0.117668	291	0.133589	295	-9.01192
290	0.086223	290	0.263057	294.5	-9.54479
289	0.317461	289	0.154287	294	-9.88541
288	0.198811	288	0.438737	293.5	-9.83386
287	0.105451	287	0.253664	293	-10.2585
286	0.198647	286	0.158145	292.5	-10.0259
285	0.094249	285	0.215465	292	-10.1302
284	0.219547	284	0.1598	291.5	-9.78215
283	0.096066	283	0.243093	291	-10.0836
282	0.143737	282	0.200225	290.5	-10.3745
281	0.205947	281	0.258246	290	-10.5496
280	0.138627	280	0.125154	289.5	-11.0801
279	0.32947	279	0.246691	289	-11.7191
278	0.094064	278	0.2751	288.5	-13.0315
277	0.15117	277	0.265849	288	-13.944
276	0.204693	276	0.183258	287.5	-15.0741
275	0.219765	275	0.161132	287	-16.7215
274	0.346394	274	0.230829	286.5	-17.8026
273	0.118873	273	0.180871	286	-18.8435
272	0.184516	272	0.103492	285.5	-19.8315
271	0.152405	271	0.220008	285	-20.2872
270	0.146334	270	0.251002	284.5	-20.9649
269	0.113665	269	0.023125	284	-21.4521
268	0.01589	268	0.280858	283.5	-21.8565
267	0.103331	267	0.427734	283	-21.929
266	0.003522	266	0.370435	282.5	-22.5087
265	0.106891	265	0.192412	282	-23.2858
264	0.135564	264	0.201295	281.5	-23.9004
263	0.111156	263	0.334601	281	-24.8182
262	0.10286	262	0.188435	280.5	-25.8046
261	0.096384	261	0.147783	280	-26.94
260	-0.03729	260	0.330881	279.5	-27.8176
259	0.109657	259	0.378754	279	-28.5358
258	-0.09082	258	0.373663	278.5	-28.9495
257	0.30628	257	0.208611	278	-29.2262
256	-0.15639	256	0.01701	277.5	-29.2785
255	0.326116	255	0.386295	277	-29.7933
254	0.243492	254	0.399316	276.5	-30.0027
253	-0.10096	253	0.354009	276	-30.2957
252	0.140594	252	0.572058	275.5	-30.4947
251	0.236404	251	0.583001	275	-31.1714
250	0.069758	250	0.244981	274.5	-31.0575
249	0.126197	249	0.352837	274	-30.9626
248	-0.15522	248	0.316705	273.5	-30.6936
247	0.027743	247	0.214319	273	-30.1354
246	0.06289	246	0.202147	272.5	-28.7042
245	-0.13539	245	0.29412	272	-27.0813
244	7.06e-05	244	0.251589	271.5	-25.812
243	-0.03672	243	0.132688	271	-23.9521
242	0.065684	242	0.45129	270.5	-22.3656
241	-0.04255	241	0.143555	270	-21.0761
240	0.051212	240	0.172925	269.5	-20.1078
239	0.162282	239	-0.01317	269	-18.8881
238	0.015584	238	0.006746	268.5	-18.276
237	0.289	237	-0.18828	268	-17.4785
236	0.578657	236	-0.27051	267.5	-16.3652
235	0.731053	235	-0.58677	267	-15.4159
234	0.900266	234	-1.06652	266.5	-14.1278
233	1.16098	233	-1.08519	266	-13.0044
232	1.31181	232	-1.97118	265.5	-11.1648
231	2.00769	231	-2.1275	265	-9.7731
230	2.6162	230	-2.55824	264.5	-7.91968
229	3.17054	229	-2.68764	264	-6.47998
228	3.66187	228	-2.39826	263.5	-5.16167
227	4.59864	227	-1.17195	263	-3.7616
226	5.74322	226	0.931335	262.5	-1.98781
225	6.68032	225	4.59561	262	-0.27126
224	7.73806	224	8.37483	261.5	1.01862
223	8.68688	223	12.7773	261	2.43078
222	9.77538	222	17.0709	260.5	3.597
221	10.5562	221	20.61	260	4.31602
220	11.3153	220	23.8685	259.5	5.05807
219	11.5037	219	26.5235	259	5.27321
218	11.6225	218	27.1143	258.5	6.00866
217	10.2948	217	27.0941	258	5.97102
216	9.18218	216	27.1363	257.5	5.84017
215	7.59648	215	27.0834	257	6.11153
214	6.64648	214	27.1136	256.5	5.92124
213	5.70261	213	26.5067	256	6.05774
212	4.83789	212	25.1266	255.5	5.81211
211	4.12008	211	24.3124	255	5.49676
210	2.97744	210	23.2517	254.5	5.7261
209	3.27522	209	22.3542	254	5.497
208	2.73875	208	21.0986	253.5	4.46724
207	2.36247	207	20.3923	253	4.68949
206	1.78527	206	19.9573	252.5	4.02852
205	1.61682	205	20.0632	252	3.47542
204	1.11612	204	18.8548	251.5	3.16143
203	1.4625	203	18.7632	251	2.75078
202	0.747169	202	18.0489	250.5	2.60795
201	1.16493	201	15.1946	250	1.99948
200	0.660213	200	9.68283	249.5	1.45358
				249	1.15208
				248.5	0.718124
				248	0.039461
				247.5	-0.29676
				247	-0.69529
				246.5	-1.06426
				246	-1.82399
				245.5	-2.18184
				245	-2.77922
				244.5	-3.14228
				244	-3.61079
				243.5	-4.10322
				243	-4.51422
				242.5	-5.08907
				242	-5.71419
				241.5	-6.20426
				241	-6.68753
				240.5	-7.25746
				240	-8.13869
				239.5	-8.60652
				239	-9.32721
				238.5	-9.81601
				238	-10.4412
				237.5	-11.3163
				237	-11.4698
				236.5	-12.2518
				236	-12.67
				235.5	-13.1315
				235	-13.1188
				234.5	-13.5146
				234	-13.6641
				233.5	-13.8547
				233	-14.1079
				232.5	-14.3082
				232	-15.1204
				231.5	-15.7325
				231	-16.3608
				230.5	-17.6044
				230	-18.3188
				229.5	-19.7242
				229	-20.6433
				228.5	-21.755
				228	-22.7979
				227.5	-23.5647
				227	-24.5858
				226.5	-25.913
				226	-27.9284
				225.5	-29.1456
				225	-31.8635
				224.5	-34.8123
				224	-38.2248
				223.5	-42.5174
				223	-46.782
				222.5	-50.6484
				222	-54.7653
				221.5	-58.5403
				221	-61.617
				220.5	-64.6143
				220	-66.7794
				219.5	-69.4294
				219	-71.3589
				218.5	-72.3072
				218	-73.2289
				217.5	-73.7054
				217	-74.0443
				216.5	-73.868
				216	-73.9776
				215.5	-72.6169
				215	-71.532
				214.5	-69.7848
				214	-67.8068
				213.5	-65.7271
				213	-62.5251
				212.5	-60.0579
				212	-55.4618
				211.5	-51.6787
				211	-46.5513
				210.5	-42.7533
				210	-38.6819
				209.5	-33.7444
				209	-27.3897
				208.5	-19.4938
				208	-14.4407
				207.5	-7.48724
				207	-2.76282
				206.5	5.70509
				206	12.467
				205.5	19.2998
				205	26.5981
				204.5	33.7568
				204	40.5945
				203.5	47.3685
				203	52.4305
				202.5	59.4239
				202	63.9884
				201.5	68.8669
				201	74.3561
				200.5	75.1717
				200	76.0673

## Sheet: Figure 3E
Wavelength (nm)	K-FFFF-PEG2	Wavelength (nm)	H2N-FFFF-PEG2	Wavelength (nm)	Fmoc-FFFF-PEG2
300	0.069444	300	0.046433	299.5	3.62778
299	0.164742	299	0.161341	299	3.27641
298	0.149401	298	0.090621	298.5	3.41053
297	0.194868	297	0.149064	298	3.41828
296	0.147796	296	0.088398	297.5	3.7709
295	0.119989	295	0.058706	297	3.91685
294	0.11239	294	0.076642	296.5	4.11667
293	0.130711	293	0.203398	296	4.40021
292	0.042534	292	0.229938	295.5	4.73018
291	0.196476	291	0.198925	295	4.94016
290	0.163326	290	0.185289	294.5	5.3377
289	0.081088	289	0.225401	294	5.7014
288	0.258701	288	0.056032	293.5	6.07552
287	0.141971	287	0.346788	293	6.24551
286	0.176358	286	0.160787	292.5	6.76602
285	0.182678	285	0.133491	292	6.64038
284	0.247729	284	0.29082	291.5	6.47141
283	0.358923	283	0.115256	291	6.28636
282	0.271581	282	0.001965	290.5	6.11675
281	0.227176	281	0.130639	290	5.92905
280	0.106826	280	0.098965	289.5	6.14085
279	0.210918	279	0.290709	289	5.6886
278	0.13279	278	0.382049	288.5	5.8835
277	0.282182	277	0.294445	288	6.35491
276	0.176758	276	0.12488	287.5	6.78819
275	0.136469	275	0.311711	287	7.32979
274	0.234337	274	0.222432	286.5	8.19387
273	0.20885	273	0.106298	286	9.24784
272	0.099755	272	0.052803	285.5	10.2521
271	0.123598	271	0.129729	285	11.2858
270	0.408297	270	0.144358	284.5	12.3199
269	0.175683	269	0.109455	284	13.2618
268	0.096323	268	0.058	283.5	13.7743
267	0.173591	267	-0.10275	283	14.2432
266	0.12553	266	0.225896	282.5	14.821
265	0.180184	265	0.195842	282	15.3653
264	0.243314	264	0.316596	281.5	15.9076
263	0.229708	263	0.273142	281	16.7398
262	0.186566	262	0.321061	280.5	17.3947
261	0.129529	261	-0.04052	280	18.281
260	0.112962	260	0.26788	279.5	18.9834
259	0.240499	259	0.0351	279	19.7798
258	0.259118	258	0.265159	278.5	20.8898
257	0.360302	257	0.435647	278	21.4311
256	0.055323	256	0.306143	277.5	22.1864
255	0.116605	255	0.233712	277	22.8943
254	0.172161	254	0.270549	276.5	22.8936
253	0.170099	253	0.176031	276	23.9736
252	0.295134	252	0.060816	275.5	24.1321
251	0.032824	251	0.212174	275	24.5719
250	0.235913	250	0.183369	274.5	25.1032
249	0.001258	249	0.180795	274	25.7931
248	0.16547	248	-0.04463	273.5	26.615
247	0.064816	247	0.12535	273	27.4646
246	0.119352	246	0.242995	272.5	27.7854
245	0.120634	245	0.056567	272	28.163
244	0.180095	244	0.213226	271.5	27.9742
243	0.065026	243	0.142849	271	27.5872
242	0.09595	242	0.173056	270.5	27.1119
241	-0.05991	241	0.069082	270	26.5986
240	0.259003	240	-0.00487	269.5	25.7468
239	0.314179	239	0.321699	269	25.2371
238	0.07716	238	0.133824	268.5	24.9943
237	0.31458	237	0.407785	268	24.6657
236	0.347313	236	0.226245	267.5	24.5735
235	0.800112	235	0.409958	267	24.3438
234	0.698749	234	0.50248	266.5	23.893
233	1.076	233	0.555432	266	23.1495
232	1.45014	232	0.836531	265.5	22.455
231	1.94215	231	1.07897	265	21.0971
230	2.38149	230	1.39461	264.5	19.9504
229	3.13969	229	1.79247	264	18.583
228	3.9831	228	2.16138	263.5	17.6101
227	4.63466	227	2.49461	263	16.2055
226	5.46649	226	3.32419	262.5	15.1756
225	6.52559	225	3.86141	262	14.1562
224	7.5813	224	4.62868	261.5	12.5954
223	8.516	223	5.6781	261	11.0646
222	9.67452	222	6.36919	260.5	9.73343
221	10.4452	221	7.59884	260	8.52561
220	10.699	220	8.19265	259.5	7.77862
219	11.0506	219	8.82268	259	6.3269
218	10.7573	218	8.506	258.5	5.38575
217	9.48422	217	7.43647	258	4.7687
216	8.18512	216	6.54586	257.5	4.38666
215	6.90705	215	5.72413	257	3.89091
214	6.10134	214	4.62136	256.5	3.25645
213	5.16472	213	3.81924	256	3.43406
212	4.26531	212	3.50209	255.5	2.81719
211	3.69319	211	2.51388	255	2.68889
210	3.39437	210	1.70496	254.5	2.58573
209	2.29848	209	1.81856	254	2.3471
208	2.48386	208	1.2659	253.5	2.43792
207	2.07822	207	1.12856	253	2.39699
206	2.48737	206	0.963989	252.5	1.91407
205	1.52155	205	0.797104	252	2.07097
204	1.80497	204	0.688629	251.5	2.31408
203	1.77742	203	0.380069	251	2.67759
202	1.34756	202	0.962587	250.5	2.67828
201	1.6595	201	-0.22339	250	2.73666
200	1.8032	200	0.098585	249.5	3.01582
				249	3.30924
				248.5	3.51919
				248	3.57947
				247.5	3.45838
				247	3.78993
				246.5	3.64388
				246	3.82095
				245.5	3.90961
				245	3.77465
				244.5	3.72081
				244	3.75019
				243.5	3.70947
				243	3.71899
				242.5	3.68311
				242	3.37976
				241.5	3.26977
				241	2.8477
				240.5	2.79409
				240	2.45507
				239.5	2.33284
				239	2.02708
				238.5	1.75135
				238	1.56427
				237.5	0.974143
				237	0.622933
				236.5	0.449699
				236	0.494029
				235.5	0.11711
				235	-0.09828
				234.5	-0.50696
				234	-0.38058
				233.5	-0.4212
				233	-0.47366
				232.5	-0.16453
				232	0.247331
				231.5	0.607781
				231	1.52597
				230.5	2.5348
				230	4.37361
				229.5	6.66186
				229	9.55862
				228.5	12.993
				228	17.6335
				227.5	22.9236
				227	28.036
				226.5	33.7726
				226	39.8151
				225.5	44.776
				225	50.3634
				224.5	53.7918
				224	57.0717
				223.5	59.1416
				223	61.1638
				222.5	60.2343
				222	60.7619
				221.5	60.2547
				221	59.8518
				220.5	58.63
				220	57.9496
				219.5	57.8278
				219	56.3463
				218.5	55.504
				218	54.9343
				217.5	55.7496
				217	54.0554
				216.5	54.11
				216	52.7837
				215.5	52.7187
				215	52.1908
				214.5	52.153
				214	51.8411
				213.5	51.1429
				213	51.3463
				212.5	50.5881
				212	50.5304
				211.5	49.3716
				211	47.6947
				210.5	47.1387
				210	45.3901
				209.5	42.7496
				209	39.6726
				208.5	35.9653
				208	32.4664
				207.5	28.2244
				207	23.2825
				206.5	18.5765
				206	12.8665
				205.5	6.84631
				205	1.74137
				204.5	-3.53147
				204	-8.97925
				203.5	-14.0639
				203	-17.8361
				202.5	-21.0789
				202	-24.1042
				201.5	-26.5291
				201	-27.664
				200.5	-28.8984
				200	-29.8331

## Sheet: Figure 4C
Wavelength (nm)	Aged Fmoc-4F-PEG2	Annealed Fmoc-4F-PEG2	Aged Fmoc-4F-PEG2-Kaz	Annealed Fmoc-4F-PEG2-Kaz	Aged Fmoc-4F-PEG2-Cys	Annealed Fmoc-4F-PEG2-Cys
299.5	-5.3987	3.62778	-1.99373	3.76361	-1.77403	2.30174
299	-5.57945	3.27641	-2.20258	3.74265	-1.76925	2.26815
298.5	-5.88571	3.41053	-2.38786	3.74571	-1.64813	2.16217
298	-6.22382	3.41828	-2.41074	3.87448	-1.87507	2.14004
297.5	-6.6426	3.7709	-2.75681	3.869	-1.91145	2.34051
297	-6.89245	3.91685	-2.69355	3.90382	-1.90465	2.38647
296.5	-7.48658	4.11667	-3.04095	3.90099	-1.99114	2.27679
296	-8.17821	4.40021	-2.9366	3.83228	-2.25955	2.51398
295.5	-8.48819	4.73018	-3.11125	4.00189	-2.41065	2.73
295	-9.01192	4.94016	-3.12313	3.96724	-2.4963	2.84254
294.5	-9.54479	5.3377	-3.19122	4.06144	-2.64895	3.14399
294	-9.88541	5.7014	-3.36609	4.08955	-2.78595	3.04458
293.5	-9.83386	6.07552	-3.50848	4.33873	-2.87148	3.42672
293	-10.2585	6.24551	-3.36313	4.27484	-2.81497	3.35857
292.5	-10.0259	6.76602	-3.26161	4.19163	-2.72622	3.84427
292	-10.1302	6.64038	-3.19535	4.11994	-2.71091	3.61196
291.5	-9.78215	6.47141	-3.01214	4.34823	-2.76959	3.76954
291	-10.0836	6.28636	-3.19778	4.06227	-2.82838	3.7625
290.5	-10.3745	6.11675	-3.39351	4.15104	-2.80264	3.50771
290	-10.5496	5.92905	-3.45803	4.01556	-2.88791	3.45769
289.5	-11.0801	6.14085	-3.44152	3.84353	-2.83029	3.30281
289	-11.7191	5.6886	-3.51221	4.21273	-3.13197	3.05926
288.5	-13.0315	5.8835	-3.97612	4.27502	-3.3074	3.43246
288	-13.944	6.35491	-4.0276	3.99341	-3.73233	3.15073
287.5	-15.0741	6.78819	-4.36439	4.19688	-3.78516	3.55981
287	-16.7215	7.32979	-4.47108	4.18356	-4.16486	3.70256
286.5	-17.8026	8.19387	-4.79381	4.48851	-4.79829	3.90271
286	-18.8435	9.24784	-4.9051	4.64411	-4.82744	4.60036
285.5	-19.8315	10.2521	-4.78299	4.60532	-5.2668	4.98696
285	-20.2872	11.2858	-4.86426	4.80107	-5.11185	5.50139
284.5	-20.9649	12.3199	-4.91554	4.56252	-5.36584	5.85118
284	-21.4521	13.2618	-5.20789	4.64636	-5.4592	6.21791
283.5	-21.8565	13.7743	-4.9953	4.85345	-5.5868	6.78733
283	-21.929	14.2432	-5.00941	5.05173	-5.80602	7.3172
282.5	-22.5087	14.821	-4.96363	4.8886	-6.04508	7.52749
282	-23.2858	15.3653	-5.02019	5.15672	-5.93366	7.61481
281.5	-23.9004	15.9076	-4.83652	5.15431	-6.55617	7.67309
281	-24.8182	16.7398	-5.0436	4.89531	-6.56766	7.98561
280.5	-25.8046	17.3947	-5.30627	5.43122	-6.89461	8.29961
280	-26.94	18.281	-5.34336	5.11499	-6.90047	8.59013
279.5	-27.8176	18.9834	-5.20944	5.31887	-7.11644	9.02824
279	-28.5358	19.7798	-4.95009	5.43182	-7.20654	9.25384
278.5	-28.9495	20.8898	-5.02913	5.49593	-7.35756	9.75368
278	-29.2262	21.4311	-5.2564	5.8006	-7.60722	10.0154
277.5	-29.2785	22.1864	-4.80918	5.39164	-7.71666	10.7374
277	-29.7933	22.8943	-5.01799	5.60096	-7.68124	11.009
276.5	-30.0027	22.8936	-4.71175	5.63053	-7.64949	11.3709
276	-30.2957	23.9736	-4.81125	5.76095	-7.94607	11.6238
275.5	-30.4947	24.1321	-4.68403	5.84472	-8.00894	11.7595
275	-31.1714	24.5719	-4.15049	5.97906	-8.06739	11.8545
274.5	-31.0575	25.1032	-4.36816	6.31696	-8.18925	12.161
274	-30.9626	25.7931	-4.15994	6.16228	-8.20334	12.5384
273.5	-30.6936	26.615	-4.02482	6.02591	-8.32035	12.9146
273	-30.1354	27.4646	-3.67562	6.32918	-8.21149	13.1913
272.5	-28.7042	27.7854	-3.43294	6.32025	-7.98748	13.7428
272	-27.0813	28.163	-3.0737	6.15828	-7.21761	14.2059
271.5	-25.812	27.9742	-2.74366	6.14706	-6.85059	14.5184
271	-23.9521	27.5872	-2.00251	6.21795	-6.57193	14.4943
270.5	-22.3656	27.1119	-1.64963	6.14676	-6.10187	14.6373
270	-21.0761	26.5986	-1.27567	5.97728	-5.89267	14.2545
269.5	-20.1078	25.7468	-1.36914	5.6416	-5.50435	14.2576
269	-18.8881	25.2371	-0.96259	5.42701	-5.18105	13.6358
268.5	-18.276	24.9943	-0.86522	5.14447	-4.55719	13.4572
268	-17.4785	24.6657	-0.462	5.19056	-4.52768	13.3988
267.5	-16.3652	24.5735	-0.45068	5.05518	-4.40196	13.0915
267	-15.4159	24.3438	-0.40975	5.11848	-3.79447	13.1368
266.5	-14.1278	23.893	0.544654	5.11532	-3.62417	13.062
266	-13.0044	23.1495	0.680581	4.9258	-3.20188	13.1921
265.5	-11.1648	22.455	0.710513	4.53022	-2.43227	12.9415
265	-9.7731	21.0971	1.29546	4.21514	-2.05755	12.4738
264.5	-7.91968	19.9504	1.60815	4.34426	-1.29546	12.1471
264	-6.47998	18.583	1.81159	3.90783	-0.73138	11.3425
263.5	-5.16167	17.6101	2.16141	3.60966	-0.27691	10.7053
263	-3.7616	16.2055	2.48974	3.35281	0.167389	10.3004
262.5	-1.98781	15.1756	2.72881	3.11964	0.724504	10.0434
262	-0.27126	14.1562	2.95824	2.75544	1.02947	9.30266
261.5	1.01862	12.5954	3.13008	2.4452	1.49423	8.51012
261	2.43078	11.0646	3.52863	2.63612	1.68367	7.88635
260.5	3.597	9.73343	3.30458	2.00362	2.52895	6.77215
260	4.31602	8.52561	3.64785	2.03447	2.97608	6.52945
259.5	5.05807	7.77862	3.49227	1.34962	3.00978	5.74213
259	5.27321	6.3269	3.8896	1.76929	3.13703	5.04086
258.5	6.00866	5.38575	3.83133	1.67674	3.66223	4.42507
258	5.97102	4.7687	4.02268	1.3975	3.59363	3.90127
257.5	5.84017	4.38666	3.80233	1.35227	3.73723	3.36964
257	6.11153	3.89091	3.11114	1.3822	3.67825	3.23747
256.5	5.92124	3.25645	3.34604	1.44705	3.75329	2.93154
256	6.05774	3.43406	3.27736	1.27856	3.34571	2.44252
255.5	5.81211	2.81719	3.32777	1.6739	3.49982	2.72388
255	5.49676	2.68889	3.0447	1.36511	3.43952	2.41709
254.5	5.7261	2.58573	2.98982	1.56495	3.3416	2.1622
254	5.497	2.3471	2.95076	1.61131	3.16352	2.02065
253.5	4.46724	2.43792	2.7541	1.78688	2.8094	1.90155
253	4.68949	2.39699	2.45928	1.76181	2.86909	1.86789
252.5	4.02852	1.91407	2.37411	1.84672	2.534	1.92786
252	3.47542	2.07097	1.89335	1.64236	2.36626	1.77231
251.5	3.16143	2.31408	1.7472	2.18899	2.4335	1.83705
251	2.75078	2.67759	1.84379	2.23515	2.09077	2.02972
250.5	2.60795	2.67828	1.61397	2.0389	1.97109	1.6323
250	1.99948	2.73666	0.919485	1.89063	1.66322	1.79385
249.5	1.45358	3.01582	0.990622	2.25393	1.27207	1.70005
249	1.15208	3.30924	0.933397	2.33327	1.17844	1.8589
248.5	0.718124	3.51919	0.519212	2.42757	0.844929	1.93885
248	0.039461	3.57947	-0.29932	2.74302	0.666081	2.11316
247.5	-0.29676	3.45838	-0.23126	2.40747	0.435016	2.17873
247	-0.69529	3.78993	-0.23814	2.36732	0.111469	2.28184
246.5	-1.06426	3.64388	-0.40811	2.49625	0.154265	2.23812
246	-1.82399	3.82095	-0.42131	2.86018	-0.40134	2.03534
245.5	-2.18184	3.90961	-0.45802	2.38814	-0.3157	2.3582
245	-2.77922	3.77465	-0.55682	2.61515	-0.60491	1.97524
244.5	-3.14228	3.72081	-1.18149	2.6975	-0.89779	2.14996
244	-3.61079	3.75019	-0.90662	2.89772	-0.91909	2.17192
243.5	-4.10322	3.70947	-1.29576	2.89034	-1.19097	1.93541
243	-4.51422	3.71899	-1.41472	2.58536	-1.26068	1.82835
242.5	-5.08907	3.68311	-1.4694	2.89082	-1.43215	1.6242
242	-5.71419	3.37976	-2.1016	2.7006	-1.88657	1.54774
241.5	-6.20426	3.26977	-2.12717	2.67868	-2.10571	1.51432
241	-6.68753	2.8477	-2.45448	2.78096	-2.30883	1.15206
240.5	-7.25746	2.79409	-2.24335	2.80349	-2.58078	1.12371
240	-8.13869	2.45507	-2.08405	2.73903	-2.64714	1.21708
239.5	-8.60652	2.33284	-2.71394	2.58736	-3.11976	0.728757
239	-9.32721	2.02708	-2.49256	2.93252	-3.3333	0.612256
238.5	-9.81601	1.75135	-2.64488	2.72818	-3.43961	0.288995
238	-10.4412	1.56427	-2.52497	3.25418	-3.59363	0.268706
237.5	-11.3163	0.974143	-2.76725	3.18586	-3.83648	-0.08361
237	-11.4698	0.622933	-2.9949	3.34419	-4.29885	-0.46572
236.5	-12.2518	0.449699	-2.504	2.79493	-4.36578	-0.90232
236	-12.67	0.494029	-2.5516	3.45235	-4.62615	-1.08658
235.5	-13.1315	0.11711	-2.75323	3.17858	-4.59307	-1.66867
235	-13.1188	-0.09828	-3.08016	3.16085	-4.68783	-1.79095
234.5	-13.5146	-0.50696	-2.46733	3.30562	-4.68523	-2.35508
234	-13.6641	-0.38058	-2.66883	3.60213	-4.98359	-2.74706
233.5	-13.8547	-0.4212	-2.96419	3.37845	-5.1102	-2.87045
233	-14.1079	-0.47366	-2.27148	3.6903	-5.05192	-3.71859
232.5	-14.3082	-0.16453	-2.39497	3.54833	-5.59527	-4.28472
232	-15.1204	0.247331	-2.62524	4.15162	-5.58234	-4.41144
231.5	-15.7325	0.607781	-2.80839	3.9942	-6.51225	-4.5845
231	-16.3608	1.52597	-2.38409	4.53498	-6.64421	-4.98243
230.5	-17.6044	2.5348	-2.31829	4.3244	-7.15368	-5.33073
230	-18.3188	4.37361	-2.93209	4.54371	-7.85482	-4.8759
229.5	-19.7242	6.66186	-2.83863	4.60642	-8.59246	-4.16881
229	-20.6433	9.55862	-2.57607	5.96209	-9.46181	-3.41904
228.5	-21.755	12.993	-2.52941	5.81067	-9.94943	-2.56072
228	-22.7979	17.6335	-2.44049	6.17395	-10.693	-0.06991
227.5	-23.5647	22.9236	-2.13334	6.38459	-11.6903	2.36885
227	-24.5858	28.036	-2.8838	7.14962	-12.7986	6.05866
226.5	-25.913	33.7726	-3.33957	6.83946	-14.4136	10.2447
226	-27.9284	39.8151	-3.23152	7.34484	-16.1715	15.0384
225.5	-29.1456	44.776	-3.11431	7.75685	-18.5652	20.3889
225	-31.8635	50.3634	-3.47482	8.15857	-19.9043	25.8684
224.5	-34.8123	53.7918	-3.29135	7.46968	-23.5403	30.9649
224	-38.2248	57.0717	-4.25295	7.22319	-26.7569	35.6357
223.5	-42.5174	59.1416	-4.64374	7.40226	-30.1256	39.663
223	-46.782	61.1638	-5.06863	6.65703	-33.8938	43.1076
222.5	-50.6484	60.2343	-5.80363	7.33149	-37.7836	44.791
222	-54.7653	60.7619	-5.81752	6.48961	-41.4954	45.9743
221.5	-58.5403	60.2547	-6.13322	6.20172	-44.4254	47.273
221	-61.617	59.8518	-6.72655	6.04288	-48.3749	47.5763
220.5	-64.6143	58.63	-6.51834	5.6362	-51.4383	47.7776
220	-66.7794	57.9496	-7.08024	4.65619	-54.1461	48.4377
219.5	-69.4294	57.8278	-6.471	4.57804	-57.1704	48.2841
219	-71.3589	56.3463	-7.00843	4.8194	-59.5042	48.1642
218.5	-72.3072	55.504	-7.2366	4.66034	-62.1048	47.5266
218	-73.2289	54.9343	-6.95947	4.37693	-64.3214	48.177
217.5	-73.7054	55.7496	-6.8836	4.3164	-67.7606	47.8442
217	-74.0443	54.0554	-6.55455	4.335	-68.8057	46.9965
216.5	-73.868	54.11	-6.56296	4.18561	-69.9952	47.4166
216	-73.9776	52.7837	-6.59266	4.10174	-71.1259	46.1283
215.5	-72.6169	52.7187	-6.43543	3.91819	-71.32	46.4425
215	-71.532	52.1908	-6.29398	4.30178	-70.6754	46.1078
214.5	-69.7848	52.153	-6.28826	3.60846	-71.3853	46.4389
214	-67.8068	51.8411	-5.8239	3.04265	-70.5427	45.895
213.5	-65.7271	51.1429	-4.81087	3.81614	-70.5631	45.9829
213	-62.5251	51.3463	-5.35941	2.90044	-67.1251	46.7939
212.5	-60.0579	50.5881	-4.6931	3.32094	-67.853	46.4193
212	-55.4618	50.5304	-4.18173	2.97764	-66.602	46.2397
211.5	-51.6787	49.3716	-4.01547	2.10525	-63.7196	45.8466
211	-46.5513	47.6947	-3.63204	1.69737	-62.0013	44.5198
210.5	-42.7533	47.1387	-3.89494	1.40351	-58.8261	44.228
210	-38.6819	45.3901	-3.26348	0.941429	-56.7043	44.292
209.5	-33.7444	42.7496	-2.55096	0.446197	-54.9341	43.3558
209	-27.3897	39.6726	-1.50849	0.398504	-53.1268	40.1548
208.5	-19.4938	35.9653	-1.60307	-1.55649	-49.9402	39.0665
208	-14.4407	32.4664	-0.94323	-1.31356	-46.3445	36.4463
207.5	-7.48724	28.2244	-0.88643	-2.98513	-43.6888	32.7866
207	-2.76282	23.2825	-0.20898	-3.95289	-40.4283	29.2868
206.5	5.70509	18.5765	0.269152	-4.28785	-38.5083	25.9801
206	12.467	12.8665	0.664114	-4.88641	-36.1382	21.7655
205.5	19.2998	6.84631	1.02009	-5.60485	-33.4292	16.6242
205	26.5981	1.74137	0.592792	-6.37783	-27.6564	11.0674
204.5	33.7568	-3.53147	1.4088	-7.5221	-20.422	7.06816
204	40.5945	-8.97925	2.08521	-7.10958	-17.475	2.40237
203.5	47.3685	-14.0639	2.63203	-8.47679	-11.6951	-1.88702
203	52.4305	-17.8361	1.78818	-8.24588	-6.5073	-5.50221
202.5	59.4239	-21.0789	2.4206	-9.2756	-0.79139	-8.31789
202	63.9884	-24.1042	2.74919	-9.33539	3.42896	-11.6319
201.5	68.8669	-26.5291	3.13876	-8.88456	6.74158	-12.8367
201	74.3561	-27.664	2.73752	-8.8899	14.4447	-15.0079
200.5	75.1717	-28.8984	2.42113	-9.12093	21.7417	-15.8644
200	76.0673	-29.8331	2.47086	-8.97997	29.125	-17.1784
199.5	79.1265	-30.094	2.36796	-8.64975	33.0436	-18.1744
199	79.9631	-31.422	2.53392	-8.96864	38.4899	-18.5307
198.5	78.8577	-31.8823	3.52608	-8.93718	47.1139	-19.5308
198	78.8522	-33.0726	3.34643	-9.23668	55.1741	-20.032
197.5	79.929	-34.5037	2.48128	-9.40575	55.9283	-20.4094
197	77.6674	-34.2122	2.58045	-8.68499	58.9915	-20.5462
196.5	76.6119	-35.2375	3.73125	-9.04745	64.2726	-21.3871
196	73.4134	-35.5811	3.64149	-9.6602	64.0782	-21.5527
195.5	71.6546	-36.5627	3.07799	-8.5486	66.1668	-23.0927
195	71.7134	-38.646	3.64422	-10.1391	72.2725	-22.8935
194.5	72.039	-37.8121	4.05649	-10.1222	71.7748	-23.2367
194	68.9402	-38.9683	3.89588	-9.18028	77.3642	-24.3553
193.5	66.8997	-40.566	4.27385	-9.72985	82.5569	-24.2486
193	66.7754	-39.9582	4.0203	-10.7928	76.8115	-24.6545
192.5	68.1333	-40.4811	4.65079	-8.93162	80.3229	-25.3763
192	67.3959	-41.6122	4.3846	-10.5058	81.4866	-26.2593
191.5	65.4104	-41.7927	5.07692	-9.96412	80.6346	-25.9304
191	62.8543	-42.1507	4.63731	-10.397	82.9039	-26.6627
190.5	65.0011	-42.7587	4.93841	-9.79891	82.4093	-27.1715
190	61.7092	-42.015	5.13852	-10.7059	82.9102	-25.6642
189.5	63.4949	-43.3962	5.16065	-9.4047	77.5753	-27.3181
189	61.4282	-42.7822	5.20895	-9.61368	77.4684	-28.0657
188.5	58.2885	-42.4569	4.75189	-10.6794	75.9159	-27.4158
188	57.6812	-40.8206	4.71451	-9.80725	76.9997	-27.7667
187.5	54.7614	-40.7293	5.33364	-9.19244	71.8967	-26.0115
187	53.3181	-39.5159	5.7017	-10.1094	67.7268	-26.8326
186.5	50.1507	-39.1214	4.77459	-9.66156	67.8151	-27.5779
186	48.9417	-39.0175	5.66785	-7.97806	61.4573	-25.7312
185.5	43.2977	-36.9644	4.91532	-10.5057	55.5391	-25.7474
185	42.7337	-35.3436	4.97374	-8.39542	49.3296	-25.7708

## Sheet: Figure 4D
Temperature (°C)	Fmoc-4F-PEG2	Fmoc-4F-PEG2-Cys	Fmoc-4F-PEG2-Kaz
10			-0.5
13			-0.46395
16			-0.41563
19			-0.29792
22			-0.03373
25	-0.5		0.154969
28	-0.44486	-0.45586	0.329712
31	-0.34545	-0.4811	0.47454
34	-0.13169	-0.49223	0.5
37	0.213663	-0.46498	0.469309
40	0.417854	-0.36206	0.482029
43	0.5	-0.17627
46	0.495643	0.075485
49	0.458258	0.310603
52	0.416603	0.40934
55		0.446986
58		0.472462
61		0.5

## Sheet: Figure 4E
Width in nanometers
Aged Fmoc-4F-PEG2	Aged Fmoc-4F-PEG2-Kaz	Aged Fmoc-4F-PEG2-Cys		Table Analyzed	Fmoc-4F-PEG2 (diameter)					Number of families	1
16.949	7.877	18.124		Data sets analyzed	A, C, E					Number of comparisons per family	3
16.183	10.183	21.286								Alpha	0.05
16.556	15.646	15.126		ANOVA summary
16.183	12.02	18.385		F	17.17					Tukey's multiple comparisons test	Mean Diff.	95.00% CI of diff.	Below threshold?	Summary	Adjusted P Value
16.502	11.985	17.668		P value	<0.0001					PEG2 - Aged vs. Cys - Aged	-0.9046	-2.009 to 0.1999	No	ns	0.130689	A-C
14.499	13.829	18.751		P value summary	****					PEG2 - Aged vs. Kaz - Aged	4.943	2.557 to 7.330	Yes	****	9.524e-06	A-E
16.378		17.306		Significant diff. among means (P < 0.05)?	Yes					Cys - Aged vs. Kaz - Aged	5.848	3.462 to 8.234	Yes	****	1.93e-07	C-E
14.531		19.003		R squared	0.2501
16		16.502								Test details	Mean 1	Mean 2	Mean Diff.	SE of diff.	n1	n2	q	DF
14.778		13.412		Brown-Forsythe test						PEG2 - Aged vs. Cys - Aged	16.87	17.77	-0.9046	0.4645	50	50	2.754	103
16.625		14.452		F (DFn, DFd)	0.03064 (2, 103)					PEG2 - Aged vs. Kaz - Aged	16.87	11.92	4.943	1.003	50	6	6.967	103
15.364		17.201		P value	0.9698					Cys - Aged vs. Kaz - Aged	17.77	11.92	5.848	1.003	50	6	8.242	103
20.899		16.989		P value summary	ns
14.279		15.772		Are SDs significantly different (P < 0.05)?	No
17.161		16.828
18.124		20.238		Bartlett's test
19.567		20.91		Bartlett's statistic (corrected)	1.036
14.87		18.859		P value	0.5956
17.771		20.648		P value summary	ns
19.039		19.877		Are SDs significantly different (P < 0.05)?	No
14.151		21.925
20.439		18.743		ANOVA table	SS	DF	MS	F (DFn, DFd)	P value
12.375		16.828		Treatment (between columns)	185.3	2	92.63	F (2, 103) = 17.17	P<0.0001
13.529		21.728		Residual (within columns)	555.5	103	5.394
16.841		18.775		Total	740.8	105
14.135		17.961
15.613		16.267		Data summary
16.211		14.311		Number of treatments (columns)	3
17.553		20.372		Number of values (total)	106
19.05		19.625
17.961		18.847
17.029		17.553
14.499		16.378
12.948		18.715
16.267		19.625
22.925		18.859
12.701		15.886
16.183		18.715
18.187		14.946
16.294		20.91
24.425		16.841
17.161		18.955
16.828		15.126
15.54		16.652
18.224		16.183
18.174		13.613
17.514		18.286
18.174		14.263
20.35		18.174
19.797		16.169

## Sheet: Figure 4F
Time(s)	Fmoc-4F-PEG2	Time (s)	Fmoc-4F-PEG2-Kaz	Time (s)	Fmoc-4F-PEG2-Cys
0	1.17535	0	-0.14132	0	1.66618
15	-27.9492	15	-17.0597	15	-45.0648
15.1	-29.1219	15.5	-17.3061	15.5	-44.9656
15.2	-28.9661	16	-17.523	16	-45.2406
15.3	-28.7367	16.5	-17.325	16.5	-45.3786
15.4	-29.328	17	-17.167	17	-45.3065
15.5	-28.6871	17.5	-17.2809	17.5	-45.5788
15.6	-28.9211	18	-17.2735	18	-45.6213
15.7	-29.284	18.5	-17.5028	18.5	-45.6076
15.8	-28.6929	19	-17.5081	19	-45.2806
15.9	-29.0538	19.5	-17.4416	19.5	-45.687
16	-29.3254	20	-17.2898	20	-45.6576
16.1	-29.7814	20.5	-17.7114	20.5	-45.6783
16.2	-29.6995	21	-17.7983	21	-45.6732
16.3	-28.7002	21.5	-17.4535	21.5	-45.96
16.4	-29.8248	22	-17.7611	22	-45.5008
16.5	-29.7857	22.5	-17.5986	22.5	-45.8027
16.6	-29.9105	23	-17.4281	23	-46.0169
16.7	-29.6245	23.5	-17.7351	23.5	-46.0051
16.8	-29.0613	24	-17.6339	24	-46.2338
16.9	-29.0532	24.5	-17.9795	24.5	-45.571
17	-29.0431	25	-17.6307	25	-46.2782
17.1	-29.7467	25.5	-17.9839	25.5	-46.1054
17.2	-29.6918	26	-17.668	26	-45.9573
17.3	-30.0794	26.5	-18.137	26.5	-46.0779
17.4	-29.1767	27	-18.094	27	-46.2084
17.5	-29.4862	27.5	-17.9092	27.5	-46.2145
17.6	-29.7438	28	-18.1856	28	-46.1415
17.7	-29.1247	28.5	-18.0409	28.5	-46.1167
17.8	-29.9791	29	-18.0821	29	-46.2334
17.9	-30.0769	29.5	-18.0016	29.5	-46.3045
18	-30.1366	30	-17.4722	30	-45.9595
18.1	-29.2913	30.5	-17.8033	30.5	-46.5854
18.2	-29.9868	31	-18.28	31	-46.2497
18.3	-29.8439	31.5	-17.9623	31.5	-46.3451
18.4	-29.8235	32	-17.671	32	-46.2121
18.5	-29.2557	32.5	-17.9326	32.5	-46.2263
18.6	-29.2368	33	-18.1824	33	-46.282
18.7	-29.2005	33.5	-17.8368	33.5	-46.2326
18.8	-30.0358	34	-18.1233	34	-46.4346
18.9	-30.0124	34.5	-18.0319	34.5	-46.3219
19	-30.3508	35	-18.1849	35	-46.6724
19.1	-30.276	35.5	-18.1442	35.5	-46.491
19.2	-29.6827	36	-18.3163	36	-46.267
19.3	-29.9329	36.5	-18.3323	36.5	-46.6412
19.4	-29.9043	37	-18.1603	37	-46.5611
19.5	-30.2294	37.5	-18.2993	37.5	-46.5166
19.6	-30.119	38	-17.9107	38	-46.5865
19.7	-30.0431	38.5	-18.2207	38.5	-46.4317
19.8	-30.4874	39	-18.2491	39	-46.774
19.9	-29.4988	39.5	-18.5993	39.5	-46.8513
20	-29.6509	40	-18.4295	40	-46.7057
20.1	-30.1756	40.5	-18.3788	40.5	-46.6242
20.2	-29.4542	41	-18.6003	41	-46.8328
20.3	-30.1044	41.5	-18.0692	41.5	-46.8738
20.4	-30.0432	42	-18.4874	42	-47.0568
20.5	-29.8552	42.5	-17.9512	42.5	-46.7619
20.6	-30.7494	43	-18.2265	43	-47.012
20.7	-29.4568	43.5	-18.2248	43.5	-46.8177
20.8	-30.3144	44	-18.2867	44	-46.6307
20.9	-29.7478	44.5	-18.3632	44.5	-46.5905
21	-29.8808	45	-18.623	45	-46.8993
21.1	-30.0904	45.5	-18.4469	45.5	-46.7675
21.2	-30.1609	46	-18.6181	46	-47.2131
21.3	-30.4378	46.5	-18.8385	46.5	-46.7586
21.4	-30.1394	47	-18.503	47	-47.047
21.5	-29.8714	47.5	-18.6342	47.5	-46.8396
21.6	-30.1652	48	-18.5129	48	-46.5977
21.7	-30.4404	48.5	-18.3877	48.5	-46.8126
21.8	-30.4604	49	-18.6434	49	-46.7547
21.9	-30.225	49.5	-18.5022	49.5	-47.0239
22	-29.8517	50	-18.6292	50	-47.0397
22.1	-30.2702	50.5	-18.674	50.5	-46.734
22.2	-30.6614	51	-18.2159	51	-47.0477
22.3	-30.5947	51.5	-18.7968	51.5	-46.8242
22.4	-30.1548	52	-18.9004	52	-47.0067
22.5	-30.4301	52.5	-18.928	52.5	-46.9454
22.6	-30.4003	53	-18.9218	53	-47.1992
22.7	-30.2282	53.5	-18.9717	53.5	-47.3765
22.8	-30.3618	54	-18.6633	54	-46.9712
22.9	-30.8816	54.5	-19.1968	54.5	-47.1106
23	-31.4653	55	-18.9469	55	-47.4131
23.1	-30.2325	55.5	-18.7015	55.5	-46.8706
23.2	-30.956	56	-18.778	56	-47.2003
23.3	-30.4632	56.5	-18.9503	56.5	-47.5084
23.4	-30.5833	57	-18.9702	57	-47.2702
23.5	-30.6925	57.5	-18.7314	57.5	-47.1938
23.6	-30.464	58	-18.6571	58	-47.1368
23.7	-30.7339	58.5	-19.1474	58.5	-47.3876
23.8	-30.65	59	-18.8804	59	-47.3127
23.9	-30.4607	59.5	-19.1708	59.5	-47.0126
24	-30.6071	60	-19.0622	60	-47.5663
24.1	-30.161	60.5	-18.9057	60.5	-47.1777
24.2	-30.1491	61	-19.0961	61	-47.1728
24.3	-30.0739	61.5	-19.0622	61.5	-47.2221
24.4	-30.7761	62	-19.1246	62	-47.1491
24.5	-30.3026	62.5	-18.9741	62.5	-47.2047
24.6	-30.9026	63	-19.1681	63	-47.0059
24.7	-30.6844	63.5	-19.0905	63.5	-47.0737
24.8	-30.0795	64	-18.7942	64	-47.516
24.9	-30.5817	64.5	-19.1484	64.5	-47.5159
25	-30.5374	65	-18.8786	65	-47.3718
25.1	-30.6622	65.5	-19.012	65.5	-47.4312
25.2	-30.4449	66	-19.0982	66	-47.4122
25.3	-30.2009	66.5	-19.0152	66.5	-47.0133
25.4	-30.6261	67	-19.3643	67	-47.0754
25.5	-29.9808	67.5	-19.277	67.5	-46.9551
25.6	-30.4073	68	-19.6315	68	-47.3142
25.7	-30.4715	68.5	-19.2301	68.5	-47.0666
25.8	-30.6157	69	-19.1496	69	-47.3746
25.9	-30.2513	69.5	-19.1107	69.5	-47.3159
26	-31.0527	70	-19.1791	70	-47.1617
26.1	-30.285	70.5	-19.3165	70.5	-47.5492
26.2	-31.2442	71	-19.2316	71	-47.0897
26.3	-30.9243	71.5	-19.26	71.5	-47.5145
26.4	-30.6209	72	-19.1613	72	-47.1854
26.5	-31.1216	72.5	-19.4123	72.5	-46.9974
26.6	-30.2514	73	-19.4671	73	-46.9968
26.7	-30.6084	73.5	-19.2949	73.5	-46.8869
26.8	-30.5152	74	-19.3628	74	-47.4968
26.9	-31.0005	74.5	-19.0491	74.5	-47.2543
27	-30.5941	75	-18.9493	75	-47.3094
27.1	-30.2603	75.5	-18.8457	75.5	-47.4664
27.2	-31.0868	76	-19.4365	76	-47.2445
27.3	-30.5136	76.5	-19.4025	76.5	-47.229
27.4	-30.4773	77	-19.33	77	-47.2811
27.5	-30.677	77.5	-19.3545	77.5	-47.4206
27.6	-30.8484	78	-19.272	78	-47.4409
27.7	-30.7284	78.5	-19.369	78.5	-47.2891
27.8	-31.2753	79	-19.385	79	-47.3821
27.9	-30.6419	79.5	-19.3524	79.5	-47.2369
28	-31.0615	80	-19.6193	80	-47.3914
28.1	-30.4014	80.5	-19.667	80.5	-47.239
28.2	-30.6188	81	-19.447	81	-47.0738
28.3	-31.1404	81.5	-19.3803	81.5	-47.4622
28.4	-30.9466	82	-19.6375	82	-47.0057
28.5	-30.481	82.5	-19.5131	82.5	-47.5755
28.6	-30.5453	83	-19.5327	83	-47.5178
28.7	-30.4554	83.5	-19.5709	83.5	-47.4669
28.8	-30.7023	84	-19.5265	84	-47.3636
28.9	-31.1369	84.5	-19.7936	84.5	-47.3005
29	-31.0627	85	-19.575	85	-47.1981
29.1	-30.4551	85.5	-19.2885	85.5	-47.6382
29.2	-30.5628	86	-19.6098	86	-47.3473
29.3	-30.6915	86.5	-19.8692	86.5	-47.7331
29.4	-30.8362	87	-19.6158	87	-47.7181
29.5	-30.7185	87.5	-19.643	87.5	-47.4766
29.6	-30.5845	88	-19.4448	88	-47.3255
29.7	-30.912	88.5	-19.4009	88.5	-47.3722
29.8	-30.6991	89	-19.6057	89	-47.4199
29.9	-30.6905	89.5	-19.7915	89.5	-47.2848
30	-30.8857	90	-19.4515	90	-47.8114
30.1	-30.7709	90.5	-19.5458	90.5	-47.4344
30.2	-31.3231	91	-19.569	91	-47.1806
30.3	-30.9954	91.5	-19.5288	91.5	-47.4154
30.4	-30.4148	92	-19.5304	92	-47.3275
30.5	-30.6993	92.5	-19.689	92.5	-47.5986
30.6	-30.9544	93	-19.7928	93	-47.207
30.7	-31.0528	93.5	-19.5913	93.5	-47.3125
30.8	-31.3916	94	-19.5404	94	-47.6858
30.9	-31.3296	94.5	-19.7019	94.5	-47.4801
31	-30.8983	95	-19.9513	95	-47.4303
31.1	-30.9369	95.5	-19.4859	95.5	-47.5149
31.2	-30.8159	96	-19.7988	96	-47.5038
31.3	-30.6832	96.5	-19.7168	96.5	-47.4333
31.4	-31.2642	97	-20.0571	97	-47.1453
31.5	-30.8502	97.5	-19.7292	97.5	-47.2858
31.6	-30.2585	98	-19.7224	98	-47.2509
31.7	-31.1808	98.5	-19.8073	98.5	-47.103
31.8	-30.6774	99	-19.4347	99	-47.5049
31.9	-31.3829	99.5	-19.9408	99.5	-47.6344
32	-31.7753	100	-19.7193	100	-47.1663
32.1	-31.2457	100.5	-19.8961	100.5	-47.2896
32.2	-30.9502	101	-19.4372	101	-47.522
32.3	-30.8072	101.5	-19.8161	101.5	-47.2989
32.4	-30.5403	102	-19.6756	102	-47.255
32.5	-31.0063	102.5	-20.1188	102.5	-47.4639
32.6	-30.7992	103	-19.6452	103	-47.6533
32.7	-30.9497	103.5	-19.8237	103.5	-47.833
32.8	-31.6513	104	-19.9328	104	-47.3524
32.9	-30.8655	104.5	-19.7627	104.5	-47.6114
33	-30.9826	105	-19.9125	105	-47.7946
33.1	-31.494	105.5	-19.8126	105.5	-47.6501
33.2	-30.9643	106	-19.9013	106	-47.3687
33.3	-30.9205	106.5	-19.6922	106.5	-47.4329
33.4	-31.427	107	-20.0519	107	-47.0157
33.5	-31.0303	107.5	-19.7708	107.5	-47.5345
33.6	-31.1073	108	-19.9845	108	-47.4819
33.7	-30.9265	108.5	-19.8341	108.5	-47.5217
33.8	-31.3084	109	-19.885	109	-47.6772
33.9	-31.6489	109.5	-20.1342	109.5	-47.5863
34	-31.4864	110	-20.2877	110	-47.4532
34.1	-31.1423	110.5	-20.0117	110.5	-47.5605
34.2	-31.3019	111	-19.9617	111	-47.4569
34.3	-30.8539	111.5	-19.9125	111.5	-47.515
34.4	-31.4172	112	-20.018	112	-47.304
34.5	-31.0775	112.5	-20.209	112.5	-47.4952
34.6	-31.4832	113	-20.0912	113	-47.1772
34.7	-30.9953	113.5	-19.733	113.5	-47.8983
34.8	-31.1916	114	-19.9099	114	-47.6187
34.9	-30.9889	114.5	-19.8899	114.5	-47.3984
35	-31.5728	115	-19.9123	115	-47.5438
35.1	-30.8937	115.5	-20.0602	115.5	-47.6421
35.2	-31.788	116	-19.8761	116	-47.6609
35.3	-30.9303	116.5	-19.9453	116.5	-47.457
35.4	-30.9707	117	-19.9513	117	-47.5071
35.5	-31.4132	117.5	-19.9618	117.5	-47.3922
35.6	-31.3576	118	-19.9938	118	-47.3791
35.7	-30.6001	118.5	-19.9698	118.5	-47.7832
35.8	-30.8979	119	-20.2044	119	-47.3937
35.9	-31.2868	119.5	-20.1311	119.5	-47.5061
36	-31.4286	120	-20.3434	120	-47.5912
36.1	-30.7149	120.5	-20.3615	120.5	-47.2233
36.2	-31.8138	121	-20.3441	121	-47.6511
36.3	-30.8426	121.5	-20.4368	121.5	-47.466
36.4	-31.068	122	-20.2979	122	-47.8055
36.5	-31.4983	122.5	-20.2035	122.5	-47.7666
36.6	-31.1543	123	-20.1633	123	-47.6274
36.7	-31.1868	123.5	-20.2036	123.5	-47.3988
36.8	-31.1511	124	-20.2946	124	-47.7805
36.9	-31.5573	124.5	-19.9064	124.5	-47.7467
37	-31.4982	125	-20.1296	125	-47.6596
37.1	-31.3736	125.5	-20.0978	125.5	-47.4743
37.2	-31.8137	126	-20.1518	126	-47.5846
37.3	-31.5778	126.5	-20.46	126.5	-47.7474
37.4	-30.9266	127	-20.3512	127	-47.4479
37.5	-31.1542	127.5	-20.3354	127.5	-47.3624
37.6	-31.6185	128	-20.2801	128	-47.6454
37.7	-31.7346	128.5	-20.3003	128.5	-47.6408
37.8	-31.2577	129	-20.4569	129	-47.6945
37.9	-31.1383	129.5	-20.34	129.5	-47.5167
38	-30.8752	130	-20.4408	130	-48.0584
38.1	-30.7978	130.5	-20.3409	130.5	-47.4522
38.2	-30.7844	131	-20.2721	131	-47.5453
38.3	-31.8188	131.5	-20.5399	131.5	-47.8231
38.4	-31.6518	132	-20.5001	132	-47.6287
38.5	-31.6254	132.5	-20.211	132.5	-47.6993
38.6	-31.7909	133	-20.4667	133	-47.5855
38.7	-31.8347	133.5	-20.2881	133.5	-47.7713
38.8	-31.7185	134	-20.2052	134	-47.6646
38.9	-31.0631	134.5	-20.3773	134.5	-47.8751
39	-31.3642	135	-20.5984	135	-47.5619
39.1	-31.3655	135.5	-20.4981	135.5	-47.6418
39.2	-31.2046	136	-20.5201	136	-47.6339
39.3	-31.2999	136.5	-20.3989	136.5	-47.7271
39.4	-31.5618	137	-20.416	137	-47.3505
39.5	-31.5931	137.5	-20.425	137.5	-47.4508
39.6	-31.4253	138	-20.0926	138	-47.594
39.7	-31.0787	138.5	-20.438	138.5	-47.7528
39.8	-32.1738	139	-20.4747	139	-47.5711
39.9	-31.4641	139.5	-20.2823	139.5	-47.4839
40	-31.6297	140	-20.5944	140	-47.3397
40.1	-31.3544	140.5	-20.46	140.5	-47.7393
40.2	-31.8079	141	-20.5369	141	-47.7096
40.3	-31.4824	141.5	-20.368	141.5	-47.7218
40.4	-31.6616	142	-20.2478	142	-47.7569
40.5	-30.9884	142.5	-20.3451	142.5	-47.8041
40.6	-31.3244	143	-20.4433	143	-47.4931
40.7	-31.9345	143.5	-20.601	143.5	-47.4271
40.8	-31.3091	144	-20.6745	144	-47.8086
40.9	-31.5089	144.5	-20.7245	144.5	-47.6545
41	-31.8485	145	-20.9443	145	-47.6219
41.1	-31.0355	145.5	-20.4174	145.5	-47.7478
41.2	-31.47	146	-20.3735	146	-47.7798
41.3	-31.4037	146.5	-20.6117	146.5	-47.6652
41.4	-31.435	147	-20.4322	147	-47.4262
41.5	-31.837	147.5	-20.4359	147.5	-47.7158
41.6	-31.9901	148	-20.5152	148	-47.6452
41.7	-32.1207	148.5	-20.7766	148.5	-47.7137
41.8	-32.003	149	-20.6115	149	-47.7561
41.9	-31.7646	149.5	-20.5176	149.5	-47.4579
42	-31.4382	150	-20.6098	150	-47.4939
42.1	-31.8716	150.5	-20.6617	150.5	-47.8895
42.2	-31.3522	151	-20.5006	151	-47.4097
42.3	-31.0526	151.5	-20.4551	151.5	-47.7158
42.4	-31.883	152	-20.3697	152	-47.8317
42.5	-31.7599	152.5	-20.6373	152.5	-47.8245
42.6	-31.6447	153	-20.4882	153	-47.9497
42.7	-31.3678	153.5	-20.5923	153.5	-47.7128
42.8	-31.1658	154	-20.6297	154	-47.9091
42.9	-32.1225	154.5	-20.5223	154.5	-47.585
43	-32.0359	155	-20.6247	155	-47.5734
43.1	-32.1231	155.5	-20.742	155.5	-47.9364
43.2	-32.3481	156	-20.6657	156	-47.419
43.3	-32.0405	156.5	-20.9847	156.5	-47.6399
43.4	-31.372	157	-20.4873	157	-47.6671
43.5	-31.8874	157.5	-20.9943	157.5	-47.7541
43.6	-31.2939	158	-21.0324	158	-47.6234
43.7	-32.1669	158.5	-20.8303	158.5	-47.6683
43.8	-31.7278	159	-20.5028	159	-47.5493
43.9	-31.8325	159.5	-20.5885	159.5	-47.7188
44	-32.1333	160	-20.7115	160	-47.8196
44.1	-31.9583	160.5	-20.8084	160.5	-47.6858
44.2	-31.5389	161	-20.7147	161	-47.6671
44.3	-31.8922	161.5	-20.7537	161.5	-47.7025
44.4	-31.364	162	-20.4945	162	-47.5578
44.5	-31.5509	162.5	-20.4599	162.5	-47.7747
44.6	-31.6378	163	-20.9104	163	-47.5789
44.7	-32.3265	163.5	-20.719	163.5	-47.8544
44.8	-31.4758	164	-20.8759	164	-47.4646
44.9	-32.3004	164.5	-20.9132	164.5	-47.8181
45	-31.5519	165	-20.6616	165	-47.509
45.1	-32.1445	165.5	-20.5762	165.5	-47.7606
45.2	-31.5462	166	-20.4607	166	-47.6422
45.3	-30.9579	166.5	-20.8377	166.5	-47.7849
45.4	-31.7649	167	-20.7674	167	-47.9561
45.5	-31.8057	167.5	-20.9912	167.5	-47.6391
45.6	-31.645	168	-20.9256	168	-47.7582
45.7	-32.4927	168.5	-20.9494	168.5	-47.3301
45.8	-31.6146	169	-20.7596	169	-47.9362
45.9	-32.0752	169.5	-20.8561	169.5	-47.8653
46	-31.8448	170	-20.8952	170	-47.5284
46.1	-32.1505	170.5	-20.9194	170.5	-48.1839
46.2	-32.1037	171	-21.0236	171	-47.9097
46.3	-31.4345	171.5	-20.9146	171.5	-47.8562
46.4	-31.7626	172	-21.2735	172	-47.8473
46.5	-31.3886	172.5	-20.9104	172.5	-47.4236
46.6	-32.187	173	-20.9919	173	-47.8539
46.7	-31.3489	173.5	-20.8414	173.5	-47.5075
46.8	-32.218	174	-20.9372	174	-47.9375
46.9	-31.4602	174.5	-20.8215	174.5	-47.8523
47	-31.6577	175	-20.8848	175	-47.5818
47.1	-31.496	175.5	-20.6445	175.5	-47.6922
47.2	-31.4582	176	-20.9866	176	-47.7884
47.3	-31.9967	176.5	-21.108	176.5	-47.0919
47.4	-32.5221	177	-20.8193	177	-47.673
47.5	-31.8868	177.5	-20.9333	177.5	-47.7524
47.6	-31.9287	178	-21.0367	178	-47.8011
47.7	-32.4385	178.5	-20.8654	178.5	-47.5435
47.8	-31.8481	179	-20.8877	179	-47.8536
47.9	-31.541	179.5	-20.9737	179.5	-47.7656
48	-31.8132	180	-21.2862	180	-47.7654
48.1	-32.033	180.5	-20.9379	180.5	-47.6691
48.2	-31.2798	181	-21.1984	181	-47.6165
48.3	-31.5906	181.5	-20.8282	181.5	-47.7535
48.4	-31.8211	182	-21.1672	182	-47.6918
48.5	-32.2034	182.5	-21.0878	182.5	-47.8598
48.6	-31.8813	183	-21.2807	183	-48.0344
48.7	-32.8638	183.5	-21.1493	183.5	-47.7928
48.8	-32.2779	184	-21.1302	184	-47.59
48.9	-31.596	184.5	-21.2491	184.5	-47.5837
49	-31.9538	185	-20.7351	185	-47.6974
49.1	-32.1722	185.5	-21.0102	185.5	-47.4672
49.2	-31.3427	186	-21.1155	186	-47.7709
49.3	-32.062	186.5	-21.1423	186.5	-47.9788
49.4	-32.2325	187	-21.0708	187	-47.3361
49.5	-31.6747	187.5	-20.6364	187.5	-47.7986
49.6	-32.3136	188	-21.0728	188	-47.6257
49.7	-32.2565	188.5	-20.8071	188.5	-48.084
49.8	-31.7739	189	-20.9928	189	-47.4807
49.9	-32.7697	189.5	-20.8125	189.5	-47.7714
50	-32.0478	190	-20.933	190	-47.7949
50.1	-32.0844	190.5	-21.3485	190.5	-47.3844
50.2	-32.5218	191	-21.0578	191	-47.7413
50.3	-31.992	191.5	-21.2554	191.5	-47.9429
50.4	-31.8169	192	-21.2263	192	-47.8108
50.5	-32.0794	192.5	-21.1685	192.5	-47.7581
50.6	-31.7121	193	-21.3144	193	-47.7276
50.7	-32.0123	193.5	-21.1025	193.5	-48.0365
50.8	-32.379	194	-21.0593	194	-47.8282
50.9	-32.2438	194.5	-20.9159	194.5	-47.9576
51	-32.1819	195	-21.4101	195	-47.5981
51.1	-31.9073	195.5	-21.2916	195.5	-47.7708
51.2	-32.6388	196	-21.3368	196	-47.792
51.3	-31.9669	196.5	-21.3158	196.5	-47.5967
51.4	-32.3267	197	-21.2703	197	-47.84
51.5	-32.7812	197.5	-21.1684	197.5	-47.8392
51.6	-32.3072	198	-21.1911	198	-47.7348
51.7	-31.8718	198.5	-21.0777	198.5	-47.8752
51.8	-31.3043	199	-21.4264	199	-47.7132
51.9	-32.3242	199.5	-21.4088	199.5	-47.8966
52	-32.3001	200	-21.3705	200	-47.8712
52.1	-32.1223	200.5	-21.5023	200.5	-47.6842
52.2	-32.5233	201	-21.1554	201	-47.9551
52.3	-32.4001	201.5	-21.4571	201.5	-47.6034
52.4	-32.1254	202	-21.5292	202	-47.7642
52.5	-31.8133	202.5	-21.1921	202.5	-47.9393
52.6	-32.2635	203	-21.8033	203	-47.7568
52.7	-32.725	203.5	-21.8174	203.5	-47.7509
52.8	-32.1299	204	-21.4561	204	-47.8025
52.9	-32.3726	204.5	-21.4141	204.5	-47.7585
53	-32.4177	205	-21.4258	205	-47.8716
53.1	-32.2398	205.5	-21.0019	205.5	-47.7801
53.2	-32.1725	206	-21.2848	206	-47.9586
53.3	-33.4737	206.5	-21.5543	206.5	-48.0593
53.4	-32.023	207	-21.3612	207	-47.9401
53.5	-32.5173	207.5	-21.2147	207.5	-47.8089
53.6	-32.7537	208	-21.3288	208	-47.7553
53.7	-32.9517	208.5	-21.4592	208.5	-47.7764
53.8	-32.4452	209	-21.3009	209	-47.6628
53.9	-33.0715	209.5	-21.3456	209.5	-47.7844
54	-32.0674	210	-21.3067	210	-48.0219
54.1	-32.7727	210.5	-21.3874	210.5	-47.9709
54.2	-32.1384	211	-21.4348	211	-47.8475
54.3	-32.4509	211.5	-21.2914	211.5	-47.5386
54.4	-32.07	212	-21.6259	212	-48.2024
54.5	-32.339	212.5	-21.5853	212.5	-47.9624
54.6	-32.5212	213	-21.5389	213	-47.7853
54.7	-32.5454	213.5	-21.4058	213.5	-47.7
54.8	-32.746	214	-21.6208	214	-47.6981
54.9	-32.3191	214.5	-21.3215	214.5	-47.8812
55	-32.6276	215	-21.5094	215	-47.7707
55.1	-32.2186	215.5	-21.475	215.5	-47.6775
55.2	-32.2575	216	-21.6869	216	-48.0844
55.3	-32.6327	216.5	-21.5678	216.5	-47.9406
55.4	-32.5442	217	-21.4217	217	-47.8403
55.5	-32.9883	217.5	-21.7301	217.5	-47.9434
55.6	-32.5701	218	-21.5631	218	-47.6178
55.7	-32.0103	218.5	-21.5877	218.5	-47.8139
55.8	-32.2932	219	-21.5632	219	-47.8655
55.9	-32.9696	219.5	-21.6298	219.5	-47.3321
56	-32.2066	220	-21.5153	220	-47.8962
56.1	-31.8824	220.5	-21.7752	220.5	-48.0206
56.2	-33.1632	221	-21.3665	221	-47.6154
56.3	-32.7396	221.5	-21.6928	221.5	-47.7941
56.4	-31.8282	222	-21.8703	222	-48.0643
56.5	-31.4791	222.5	-21.865	222.5	-48.0863
56.6	-33.0432	223	-21.4605	223	-47.6142
56.7	-32.1839	223.5	-21.6909	223.5	-47.9487
56.8	-32.4059	224	-21.6716	224	-47.8776
56.9	-32.3028	224.5	-21.9136	224.5	-47.7945
57	-32.3911	225	-21.7539	225	-48.0887
57.1	-32.7468	225.5	-21.7579	225.5	-48.1611
57.2	-32.6317	226	-21.7934	226	-47.7908
57.3	-32.2204	226.5	-21.2991	226.5	-47.812
57.4	-32.4403	227	-21.669	227	-47.6537
57.5	-32.66	227.5	-21.7816	227.5	-47.8883
57.6	-32.6635	228	-21.6166	228	-48.0372
57.7	-32.3326	228.5	-21.9007	228.5	-47.9443
57.8	-32.0227	229	-21.4321	229	-47.7126
57.9	-33.0821	229.5	-21.7359	229.5	-47.8991
58	-32.4448	230	-21.7098	230	-47.8862
58.1	-31.7926	230.5	-21.9366	230.5	-47.8297
58.2	-32.6538	231	-21.7994	231	-47.6868
58.3	-33.0657	231.5	-22.0773	231.5	-47.7849
58.4	-32.9242	232	-21.7078	232	-47.9304
58.5	-32.178	232.5	-21.862	232.5	-47.4487
58.6	-32.7834	233	-21.571	233	-47.6604
58.7	-33.2423	233.5	-21.9771	233.5	-47.9236
58.8	-31.9445	234	-21.9121	234	-47.7748
58.9	-32.5911	234.5	-21.6241	234.5	-48.0977
59	-32.9114	235	-21.9135	235	-47.8088
59.1	-32.3861	235.5	-21.8871	235.5	-47.8955
59.2	-33.1178	236	-21.8477	236	-48.1273
59.3	-32.3393	236.5	-21.8019	236.5	-47.854
59.4	-33.578	237	-21.9105	237	-48.0366
59.5	-32.9812	237.5	-21.9553	237.5	-47.9697
59.6	-32.6871	238	-22.3182	238	-47.7368
59.7	-32.3688	238.5	-22.0219	238.5	-47.8864
59.8	-32.753	239	-21.8978	239	-48.0047
59.9	-32.2414	239.5	-21.9742	239.5	-47.9563
60	-32.3769	240	-22.1444	240	-47.9327
60.1	-32.3199	240.5	-21.9249	240.5	-48.0006
60.2	-32.6466	241	-22.2335	241	-47.9752
60.3	-33.0479	241.5	-22.0599	241.5	-47.855
60.4	-33.3482	242	-21.985	242	-48.1853
60.5	-32.4071	242.5	-22.0183	242.5	-48.089
60.6	-32.5027	243	-21.6061	243	-48.2345
60.7	-32.9801	243.5	-21.83	243.5	-47.8639
60.8	-32.6352	244	-21.782	244	-48.0309
60.9	-33.2148	244.5	-21.9627	244.5	-47.7602
61	-33.03	245	-22.0369	245	-47.7822
61.1	-32.8927	245.5	-21.9841	245.5	-47.8235
61.2	-32.237	246	-22.2035	246	-47.6985
61.3	-33.2094	246.5	-22.2592	246.5	-48.1652
61.4	-33.0961	247	-21.8592	247	-48.0249
61.5	-33.3314	247.5	-22.1368	247.5	-47.735
61.6	-32.5338	248	-22.1735	248	-47.8302
61.7	-32.7905	248.5	-21.8365	248.5	-47.6684
61.8	-32.7887	249	-22.2281	249	-48.1514
61.9	-32.3878	249.5	-22.0298	249.5	-48.1916
62	-32.6598	250	-22.0818	250	-48.2028
62.1	-33.4204	250.5	-21.9868	250.5	-48.2087
62.2	-32.8088	251	-22.1477	251	-47.9416
62.3	-32.4252	251.5	-21.9519	251.5	-48.151
62.4	-32.7127	252	-21.9194	252	-47.995
62.5	-33.2233	252.5	-21.9763	252.5	-47.7885
62.6	-32.3028	253	-21.8111	253	-47.9645
62.7	-33.1721	253.5	-22.1456	253.5	-48.2772
62.8	-33.1091	254	-22.2427	254	-48.1044
62.9	-32.5914	254.5	-22.3578	254.5	-48.263
63	-33.1222	255	-22.1153	255	-48.1367
63.1	-32.9295	255.5	-22.0699	255.5	-47.9283
63.2	-33.3642	256	-22.0976	256	-47.8459
63.3	-33.0965	256.5	-22.3358	256.5	-47.9051
63.4	-32.6135	257	-22.2945	257	-47.6569
63.5	-33.2765	257.5	-22.2727	257.5	-47.5425
63.6	-33.1781	258	-22.2354	258	-48.1297
63.7	-32.9578	258.5	-21.9758	258.5	-48.1405
63.8	-33.1035	259	-22.0495	259	-47.8918
63.9	-32.9383	259.5	-22.0471	259.5	-48.0226
64	-32.9277	260	-22.2008	260	-48.1929
64.1	-33.6779	260.5	-22.5125	260.5	-47.7835
64.2	-32.7482	261	-22.2587	261	-47.5885
64.3	-32.4568	261.5	-22.3305	261.5	-48.0106
64.4	-33.1544	262	-22.3883	262	-48.0956
64.5	-32.8079	262.5	-22.3459	262.5	-47.9381
64.6	-33.0703	263	-22.4384	263	-47.8827
64.7	-33.2509	263.5	-22.2464	263.5	-48.0728
64.8	-33.0939	264	-22.4868	264	-47.8222
64.9	-32.652	264.5	-22.4446	264.5	-47.9618
65	-33.0506	265	-22.2208	265	-48.1535
65.1	-33.0345	265.5	-22.2123	265.5	-48.1581
65.2	-33.4897	266	-21.9323	266	-47.8909
65.3	-33.4336	266.5	-22.7025	266.5	-47.7818
65.4	-33.1105	267	-22.3862	267	-48.1009
65.5	-32.3388	267.5	-22.5513	267.5	-48.0359
65.6	-33.0784	268	-22.3778	268	-47.8536
65.7	-33.6776	268.5	-22.4757	268.5	-48.1768
65.8	-32.9935	269	-22.2231	269	-48.0029
65.9	-32.7162	269.5	-22.6508	269.5	-47.896
66	-33.2517	270	-22.26	270	-48.1317
66.1	-33.5018	270.5	-22.2829	270.5	-47.8802
66.2	-33.0702	271	-22.2062	271	-47.9916
66.3	-33.313	271.5	-22.6832	271.5	-48.1193
66.4	-33.4334	272	-22.3759	272	-48.034
66.5	-32.7428	272.5	-22.4566	272.5	-48.1623
66.6	-33.1297	273	-22.4429	273	-48.1851
66.7	-32.7992	273.5	-22.5777	273.5	-47.9377
66.8	-33.1842	274	-22.564	274	-47.9557
66.9	-33.0682	274.5	-22.4814	274.5	-48.016
67	-33.3598	275	-22.4425	275	-48.2099
67.1	-33.5072	275.5	-22.4214	275.5	-48.1506
67.2	-32.9775	276	-22.6009	276	-48.1265
67.3	-32.6095	276.5	-22.7241	276.5	-47.9737
67.4	-34.0669	277	-22.3549	277	-47.9547
67.5	-33.4452	277.5	-22.129	277.5	-47.975
67.6	-32.8646	278	-22.2344	278	-47.9366
67.7	-33.3535	278.5	-22.3405	278.5	-47.9999
67.8	-33.5418	279	-22.6148	279	-47.9151
67.9	-33.5368	279.5	-22.5811	279.5	-47.8486
68	-33.4399	280	-22.5631	280	-48.3006
68.1	-33.1223	280.5	-22.8935	280.5	-47.8417
68.2	-33.2403	281	-22.3793	281	-47.9416
68.3	-33.9963	281.5	-22.6668	281.5	-47.8768
68.4	-33.38	282	-22.5761	282	-47.9031
68.5	-33.2845	282.5	-22.6612	282.5	-47.9114
68.6	-32.5508	283	-22.6486	283	-47.7137
68.7	-33.0181	283.5	-22.833	283.5	-48.0339
68.8	-34.0428	284	-22.7898	284	-48.0045
68.9	-33.1065	284.5	-22.8278	284.5	-47.8786
69	-33.0367	285	-22.7854	285	-47.9902
69.1	-33.8886	285.5	-22.8556	285.5	-48.2412
69.2	-33.5603	286	-22.3628	286	-48.0458
69.3	-33.4473	286.5	-22.528	286.5	-47.9929
69.4	-33.1137	287	-22.5802	287	-48.0383
69.5	-32.8168	287.5	-22.6584	287.5	-47.8353
69.6	-33.5963	288	-22.8071	288	-48.1413
69.7	-33.2753	288.5	-22.7936	288.5	-48.197
69.8	-34.0234	289	-22.6995	289	-48.1341
69.9	-33.5734	289.5	-22.6684	289.5	-47.8372
70	-33.0042	290	-22.5224	290	-47.8789
70.1	-33.5331	290.5	-22.9362	290.5	-48.0604
70.2	-33.666	291	-22.7701	291	-47.9032
70.3	-32.9095	291.5	-22.7647	291.5	-47.7361
70.4	-33.9209	292	-22.7719	292	-48.036
70.5	-33.4654	292.5	-22.992	292.5	-48.0852
70.6	-33.1025	293	-22.8386	293	-47.8151
70.7	-33.586	293.5	-22.8191	293.5	-47.7674
70.8	-33.7931	294	-22.6617	294	-48.2276
70.9	-34.1548	294.5	-22.8832	294.5	-48.045
71	-33.1471	295	-23.0618	295	-48.2331
71.1	-33.1402	295.5	-22.9477	295.5	-48.1146
71.2	-33.5945	296	-22.9525	296	-47.8518
71.3	-33.4769	296.5	-23.026	296.5	-47.8717
71.4	-33.8214	297	-22.7184	297	-48.0887
71.5	-33.5114	297.5	-22.9029	297.5	-47.8647
71.6	-33.0415	298	-22.6422	298	-48.1639
71.7	-33.6	298.5	-23.1388	298.5	-48.2033
71.8	-34.3684	299	-23.0727	299	-48.0434
71.9	-33.2001	299.5	-22.8095	299.5	-47.9259
72	-33.1683	300	-22.7022	300	-48.2244
72.1	-32.9559	300.5	-23.0599	300.5	-48.3116
72.2	-32.6258	301	-22.9312	301	-47.9059
72.3	-33.1925	301.5	-22.866	301.5	-47.7776
72.4	-33.5133	302	-23.1884	302	-48.0259
72.5	-32.9702	302.5	-22.9942	302.5	-48.1114
72.6	-32.5447	303	-22.9407	303	-47.8329
72.7	-33.8165	303.5	-22.9212	303.5	-47.9661
72.8	-33.5182	304	-23.2918	304	-47.9824
72.9	-33.9858	304.5	-22.6725	304.5	-47.9054
73	-33.3692	305	-23.1896	305	-47.8348
73.1	-33.607	305.5	-23.1016	305.5	-47.9628
73.2	-33.4827	306	-22.9935	306	-48.0781
73.3	-33.4394	306.5	-22.7906	306.5	-48.2821
73.4	-34.2031	307	-22.9865	307	-48.2866
73.5	-33.5913	307.5	-22.9206	307.5	-48.2412
73.6	-34.4461	308	-23.3847	308	-48.0512
73.7	-33.2059	308.5	-23.0077	308.5	-48.375
73.8	-34.1639	309	-23.0704	309	-48.203
73.9	-33.5726	309.5	-22.7082	309.5	-47.956
74	-33.3762	310	-23.0525	310	-48.0466
74.1	-33.4404	310.5	-22.9172	310.5	-48.1994
74.2	-33.8433	311	-23.1871	311	-47.9977
74.3	-33.0019	311.5	-22.7764	311.5	-47.7542
74.4	-33.7315	312	-23.0666	312	-47.8765
74.5	-33.7019	312.5	-23.1457	312.5	-48.5993
74.6	-33.951	313	-23.2203	313	-47.997
74.7	-32.7011	313.5	-23.1705	313.5	-47.9979
74.8	-34.1022	314	-23.3026	314	-48.1679
74.9	-33.7007	314.5	-22.9432	314.5	-47.7897
75	-33.7766	315	-23.2033	315	-47.7965
75.1	-33.7777	315.5	-22.9358	315.5	-47.9422
75.2	-33.7167	316	-23.1512	316	-47.8797
75.3	-33.6097	316.5	-23.422	316.5	-48.2266
75.4	-34.2559	317	-23.2054	317	-48.0191
75.5	-33.5386	317.5	-23.071	317.5	-48.3066
75.6	-34.1792	318	-23.2662	318	-47.8387
75.7	-33.8977	318.5	-23.1236	318.5	-48.365
75.8	-33.2665	319	-23.241	319	-47.8755
75.9	-33.8943	319.5	-23.1803	319.5	-48.0366
76	-34.1171	320	-23.1	320	-47.8752
76.1	-33.153	320.5	-23.3288	320.5	-48.0556
76.2	-34.1364	321	-23.2922	321	-47.7446
76.3	-33.8491	321.5	-23.2896	321.5	-48.1079
76.4	-34.3059	322	-23.0467	322	-48.1936
76.5	-34.2173	322.5	-23.3058	322.5	-48.0636
76.6	-33.4784	323	-22.9996	323	-47.9113
76.7	-33.9435	323.5	-23.4971	323.5	-47.9678
76.8	-33.9638	324	-23.3793	324	-47.8094
76.9	-33.6359	324.5	-23.4385	324.5	-48.2247
77	-33.7802	325	-23.3393	325	-48.0933
77.1	-34.5317	325.5	-23.0771	325.5	-48.0246
77.2	-33.9724	326	-23.3538	326	-48.1827
77.3	-33.6264	326.5	-23.2441	326.5	-47.9917
77.4	-34.4435	327	-23.2191	327	-47.9533
77.5	-32.9485	327.5	-23.3599	327.5	-48.0974
77.6	-34.1883	328	-23.316	328	-48.393
77.7	-34.0441	328.5	-23.3802	328.5	-48.1874
77.8	-34.5032	329	-23.3114	329	-48.1645
77.9	-33.793	329.5	-23.3901	329.5	-48.0497
78	-33.7974	330	-23.1526	330	-47.9041
78.1	-34.3512	330.5	-23.1766	330.5	-48.2318
78.2	-34.1298	331	-23.3958	331	-48.2121
78.3	-33.9517	331.5	-23.4241	331.5	-48.3841
78.4	-34.1993	332	-23.2982	332	-48.0148
78.5	-33.8052	332.5	-23.6632	332.5	-48.1718
78.6	-33.5828	333	-23.3643	333	-48.2171
78.7	-33.3808	333.5	-23.6295	333.5	-48.2514
78.8	-34.3059	334	-23.6201	334	-48.2759
78.9	-34.1158	334.5	-23.5128	334.5	-48.0947
79	-33.8354	335	-23.358	335	-48.2691
79.1	-34.0085	335.5	-23.254	335.5	-47.8248
79.2	-33.5556	336	-23.3976	336	-48.1707
79.3	-33.986	336.5	-23.4786	336.5	-48.1481
79.4	-34.0683	337	-23.4417	337	-48.0772
79.5	-34.3062	337.5	-23.4662	337.5	-48.3204
79.6	-33.771	338	-23.3206	338	-48.0548
79.7	-34.897	338.5	-23.9542	338.5	-48.6658
79.8	-34.3649	339	-23.5233	339	-48.3
79.9	-34.6617	339.5	-23.4129	339.5	-48.1562
80	-34.0377	340	-23.5262	340	-47.883
80.1	-33.9572	340.5	-23.3301	340.5	-48.0388
80.2	-33.6334	341	-23.6066	341	-47.9772
80.3	-33.4794	341.5	-23.3728	341.5	-48.2403
80.4	-34.3482	342	-23.5552	342	-48.2661
80.5	-34.2134	342.5	-23.8148	342.5	-48.2273
80.6	-34.4485	343	-23.6529	343	-47.8163
80.7	-33.9622	343.5	-23.5468	343.5	-48.4446
80.8	-34.4585	344	-23.6954	344	-48.2098
80.9	-33.8876	344.5	-23.4939	344.5	-48.079
81	-33.7882	345	-23.5081	345	-48.284
81.1	-33.9107	345.5	-23.5337	345.5	-48.3264
81.2	-34.3005	346	-23.7226	346	-47.9069
81.3	-34.2147	346.5	-23.7035	346.5	-48.3001
81.4	-34.4197	347	-23.7624	347	-48.1923
81.5	-34.391	347.5	-23.3797	347.5	-48.0799
81.6	-33.9303	348	-23.6332	348	-48.2443
81.7	-34.038	348.5	-23.9139	348.5	-48.132
81.8	-34.262	349	-23.7264	349	-48.3836
81.9	-34.6948	349.5	-23.6176	349.5	-47.8429
82	-34.2839	350	-23.7815	350	-48.107
82.1	-34.3408	350.5	-23.781	350.5	-48.5007
82.2	-34.3145	351	-23.8053	351	-47.7925
82.3	-34.1271	351.5	-23.5692	351.5	-48.1183
82.4	-34.7608	352	-23.8122	352	-48.2599
82.5	-34.6668	352.5	-23.6511	352.5	-48.1654
82.6	-34.977	353	-23.7991	353	-48.2575
82.7	-34.842	353.5	-23.671	353.5	-48.2186
82.8	-34.173	354	-23.623	354	-48.3462
82.9	-34.575	354.5	-23.7747	354.5	-48.2257
83	-34.7699	355	-23.5638	355	-48.1121
83.1	-33.8999	355.5	-23.5532	355.5	-48.0266
83.2	-34.3385	356	-23.9197	356	-48.0114
83.3	-34.9182	356.5	-23.6594	356.5	-47.8326
83.4	-34.787	357	-24.0898	357	-48.1645
83.5	-33.8524	357.5	-23.7386	357.5	-48.3546
83.6	-34.8973	358	-23.4463	358	-48.0246
83.7	-34.3803	358.5	-23.7351	358.5	-47.6421
83.8	-34.6365	359	-23.5152	359	-48.2201
83.9	-34.4211	359.5	-23.9026	359.5	-47.8574
84	-34.8896	360	-24.083	360	-48.0604
84.1	-34.7857	360.5	-24.0531	360.5	-48.1524
84.2	-34.9453	361	-23.6891	361	-48.2667
84.3	-34.6468	361.5	-24.0328	361.5	-48.3304
84.4	-34.93	362	-23.9542	362	-48.4078
84.5	-34.1091	362.5	-23.7254	362.5	-48.2605
84.6	-33.9989	363	-24.0496	363	-48.1916
84.7	-34.4908	363.5	-23.9091	363.5	-48.1923
84.8	-33.662	364	-24.0156	364	-48.2666
84.9	-34.3671	364.5	-23.875	364.5	-48.2021
85	-34.5827	365	-23.7715	365	-48.0259
85.1	-34.5294	365.5	-23.4265	365.5	-48.2839
85.2	-34.3001	366	-24.1881	366	-48.1879
85.3	-34.3	366.5	-23.7791	366.5	-48.1825
85.4	-34.0073	367	-24.0513	367	-47.8732
85.5	-34.6809	367.5	-23.7875	367.5	-48.5233
85.6	-34.9652	368	-24.0219	368	-48.0774
85.7	-34.5415	368.5	-23.9101	368.5	-48.2101
85.8	-34.7384	369	-24.167	369	-48.0658
85.9	-34.8053	369.5	-23.883	369.5	-48.2758
86	-35.2473	370	-23.7347	370	-47.9087
86.1	-34.6117	370.5	-23.9209	370.5	-48.0727
86.2	-35.189	371	-24.0385	371	-48.1194
86.3	-35.0496	371.5	-23.7875	371.5	-48.2256
86.4	-34.7156	372	-24.1824	372	-48.1988
86.5	-34.475	372.5	-24.1421	372.5	-48.1837
86.6	-34.6546	373	-24.0325	373	-47.9468
86.7	-34.4761	373.5	-23.7688	373.5	-48.5245
86.8	-34.4425	374	-23.7771	374	-48.2078
86.9	-33.0501	374.5	-24.104	374.5	-48.1892
87	-34.4007	375	-23.993	375	-48.1232
87.1	-33.8867	375.5	-23.9648	375.5	-48.1742
87.2	-34.5756	376	-24.1204	376	-47.9867
87.3	-34.5472	376.5	-23.9484	376.5	-48.0694
87.4	-34.1127	377	-24.3553	377	-47.9892
87.5	-34.2374	377.5	-23.8893	377.5	-48.3695
87.6	-34.4067	378	-24.1438	378	-48.2027
87.7	-34.7463	378.5	-24.1194	378.5	-48.4835
87.8	-34.5876	379	-23.931	379	-48.1546
87.9	-34.6846	379.5	-23.9525	379.5	-48.2111
88	-34.8315	380	-24.3235	380	-47.9575
88.1	-35.1308	380.5	-23.6723	380.5	-48.22
88.2	-34.8825	381	-24.1891	381	-48.2836
88.3	-35.1734	381.5	-24.0375	381.5	-48.1811
88.4	-34.4443	382	-23.9391	382	-48.0394
88.5	-34.9948	382.5	-24.056	382.5	-48.0591
88.6	-34.6698	383	-24.0576	383	-47.8486
88.7	-34.9719	383.5	-23.8584	383.5	-48.3948
88.8	-34.9044	384	-24.1026	384	-48.1613
88.9	-35.009	384.5	-23.898	384.5	-48.2464
89	-34.7958	385	-23.9972	385	-48.055
89.1	-34.9292	385.5	-24.0966	385.5	-48.1713
89.2	-34.8922	386	-24.1805	386	-48.1796
89.3	-34.7577	386.5	-24.1015	386.5	-47.9975
89.4	-34.8474	387	-24.5555	387	-47.9445
89.5	-34.4866	387.5	-24.3339	387.5	-48.4281
89.6	-35.0588	388	-24.3682	388	-48.3555
89.7	-34.4853	388.5	-24.2473	388.5	-47.9906
89.8	-34.8771	389	-24.4547	389	-48.3771
89.9	-34.9538	389.5	-23.9502	389.5	-48.2766
90	-34.8253	390	-24.2076	390	-48.2379
90.1	-35.4	390.5	-24.1271	390.5	-47.9118
90.2	-35.1314	391	-24.0597	391	-48.3617
90.3	-35.1453	391.5	-24.135	391.5	-48.4088
90.4	-35.0581	392	-24.1342	392	-48.0775
90.5	-34.5134	392.5	-24.1386	392.5	-48.0696
90.6	-34.5784	393	-24.5073	393	-48.0015
90.7	-35.2408	393.5	-24.3079	393.5	-48.2059
90.8	-35.7288	394	-24.1231	394	-47.9004
90.9	-35.4339	394.5	-24.2503	394.5	-48.0521
91	-35.8902	395	-24.2262	395	-48.0574
91.1	-34.7866	395.5	-23.9776	395.5	-47.9748
91.2	-34.7863	396	-24.7168	396	-47.9804
91.3	-34.9996	396.5	-24.5	396.5	-48.3626
91.4	-35.2532	397	-24.3542	397	-48.1649
91.5	-34.9271	397.5	-24.0488	397.5	-48.2748
91.6	-34.0947	398	-24.2724	398	-47.9399
91.7	-35.6816	398.5	-24.2677	398.5	-48.2359
91.8	-34.5142	399	-24.419	399	-47.8424
91.9	-35.6122	399.5	-24.5956	399.5	-48.1287
92	-35.1726	400	-24.2461	400	-47.9559
92.1	-34.9421	400.5	-24.39	400.5	-47.6793
92.2	-35.0227	401	-24.4793	401	-48.3369
92.3	-35.0305	401.5	-24.2251	401.5	-48.1361
92.4	-34.9594	402	-24.3796	402	-47.6747
92.5	-35.2581	402.5	-24.239	402.5	-48.0936
92.6	-34.6697	403	-24.4055	403	-47.8857
92.7	-34.0546	403.5	-24.2997	403.5	-48.1974
92.8	-35.1682	404	-24.0325	404	-48.2649
92.9	-34.5573	404.5	-24.3359	404.5	-48.2081
93	-35.0826	405	-24.6198	405	-48.1242
93.1	-35.085	405.5	-24.6669	405.5	-47.8623
93.2	-34.6168	406	-24.282	406	-48.235
93.3	-35.3978	406.5	-24.3651	406.5	-48.1965
93.4	-34.8456	407	-24.2998	407	-47.9694
93.5	-35.0607	407.5	-24.497	407.5	-48.2426
93.6	-35.1665	408	-24.4199	408	-48.1762
93.7	-35.4746	408.5	-24.6772	408.5	-48.2082
93.8	-35.2446	409	-24.4423	409	-48.3095
93.9	-34.8584	409.5	-24.5133	409.5	-48.1749
94	-35.504	410	-24.6895	410	-48.0883
94.1	-35.3559	410.5	-24.7065	410.5	-48.2034
94.2	-35.4798	411	-24.5472	411	-48.0445
94.3	-35.0038	411.5	-24.4585	411.5	-48.1283
94.4	-34.6642	412	-24.6946	412	-48.0302
94.5	-34.7456	412.5	-24.3559	412.5	-47.9579
94.6	-35.2708	413	-24.3998	413	-48.0431
94.7	-35.5482	413.5	-24.5661	413.5	-48.4407
94.8	-34.7789	414	-24.829	414	-48.2587
94.9	-35.6611	414.5	-24.1934	414.5	-48.0015
95	-35.3284	415	-24.6772	415	-48.3984
95.1	-35.3827	415.5	-24.6635	415.5	-48.1513
95.2	-35.8264	416	-24.246	416	-47.9724
95.3	-35.301	416.5	-24.4415	416.5	-48.0513
95.4	-34.8621	417	-24.402	417	-48.1841
95.5	-35.5687	417.5	-24.6769	417.5	-48.3019
95.6	-35.6017	418	-24.6671	418	-48.3642
95.7	-35.0769	418.5	-24.4487	418.5	-48.4941
95.8	-34.9371	419	-24.6156	419	-48.1741
95.9	-36.0428	419.5	-24.7064	419.5	-48.2957
96	-34.9486	420	-24.7987	420	-48.0769
96.1	-34.7675	420.5	-24.6621	420.5	-48.0851
96.2	-34.8642	421	-24.6224	421	-48.1042
96.3	-35.5217	421.5	-24.4731	421.5	-48.0799
96.4	-34.8176	422	-24.613	422	-48.17
96.5	-35.8397	422.5	-24.3271	422.5	-47.9677
96.6	-35.3737	423	-24.5588	423	-48.153
96.7	-35.359	423.5	-24.4817	423.5	-48.0519
96.8	-35.8601	424	-24.4271	424	-48.1748
96.9	-35.0214	424.5	-24.7661	424.5	-47.9671
97	-35.6996	425	-24.656	425	-48.2296
97.1	-35.7619	425.5	-24.5953	425.5	-48.1512
97.2	-35.7096	426	-24.7362	426	-48.1813
97.3	-35.1867	426.5	-24.751	426.5	-48.2654
97.4	-35.3884	427	-24.4085	427	-48.1931
97.5	-35.8653	427.5	-24.5938	427.5	-48.623
97.6	-35.7386	428	-24.4405	428	-48.2412
97.7	-36.1064	428.5	-25.0172	428.5	-48.1543
97.8	-35.373	429	-24.7843	429	-48.0417
97.9	-35.6873	429.5	-24.435	429.5	-48.2846
98	-34.5629	430	-24.6058	430	-48.1803
98.1	-35.7696	430.5	-24.2751	430.5	-48.4751
98.2	-35.7682	431	-24.5226	431	-48.3802
98.3	-35.1481	431.5	-24.6758	431.5	-48.4471
98.4	-36.1327	432	-24.7816	432	-48.5509
98.5	-35.762	432.5	-24.4435	432.5	-47.9113
98.6	-35.492	433	-24.5533	433	-48.203
98.7	-35.6234	433.5	-24.8643	433.5	-47.9195
98.8	-35.472	434	-24.7545	434	-48.3469
98.9	-35.8818	434.5	-24.6506	434.5	-48.1728
99	-35.3956	435	-24.674	435	-48.4181
99.1	-36.0461	435.5	-25.1082	435.5	-48.6061
99.2	-35.6058	436	-24.5408	436	-48.0601
99.3	-35.8674	436.5	-24.8344	436.5	-48.3636
99.4	-36.2644	437	-24.3941	437	-48.3676
99.5	-35.4155	437.5	-24.5923	437.5	-48.2877
99.6	-35.6583	438	-24.7323	438	-48.384
99.7	-34.9909	438.5	-24.595	438.5	-48.1902
99.8	-35.7872	439	-24.6835	439	-48.1051
99.9	-35.5782	439.5	-24.7633	439.5	-48.2303
100	-36.1698	440	-24.8966	440	-48.2466
100.1	-35.3222	440.5	-24.89	440.5	-48.5821
100.2	-36.2191	441	-24.8379	441	-48.1833
100.3	-35.3315	441.5	-24.7356	441.5	-48.4491
100.4	-35.9404	442	-24.6636	442	-48.4971
100.5	-35.6569	442.5	-24.6647	442.5	-48.4671
100.6	-35.9645	443	-24.6903	443	-48.1277
100.7	-36.449	443.5	-24.839	443.5	-48.2247
100.8	-35.1894	444	-24.8364	444	-48.4286
100.9	-36.0983	444.5	-24.7294	444.5	-48.1245
101	-36.0994	445	-24.9977	445	-48.3352
101.1	-36.0426	445.5	-24.6472	445.5	-48.3348
101.2	-35.9409	446	-24.7149	446	-48.0259
101.3	-36.0372	446.5	-24.804	446.5	-48.1506
101.4	-35.8534	447	-24.6581	447	-48.2123
101.5	-35.3911	447.5	-25.08	447.5	-48.4949
101.6	-36.171	448	-24.8169	448	-48.2151
101.7	-36.3282	448.5	-24.9011	448.5	-48.1013
101.8	-35.8647	449	-24.9857	449	-48.1562
101.9	-35.3911	449.5	-24.5966	449.5	-48.2375
102	-35.7232	450	-24.919	450	-48.1829
102.1	-36.0032	450.5	-24.9912	450.5	-48.1322
102.2	-36.2598	451	-25.0317	451	-48.0461
102.3	-36.4105	451.5	-24.8315	451.5	-48.2474
102.4	-35.9317	452	-24.8399	452	-48.2173
102.5	-35.6491	452.5	-24.697	452.5	-48.2728
102.6	-35.3953	453	-24.9618	453	-48.5386
102.7	-36.1294	453.5	-24.9871	453.5	-48.3131
102.8	-35.9707	454	-24.9779	454	-48.3896
102.9	-36.0367	454.5	-24.8962	454.5	-48.5846
103	-36.1645	455	-24.7206	455	-48.1312
103.1	-36.0682	455.5	-24.9696	455.5	-48.2428
103.2	-35.7429	456	-24.7821	456	-48.0471
103.3	-35.9065	456.5	-24.7079	456.5	-48.1222
103.4	-35.7537	457	-25.1015	457	-48.3232
103.5	-35.7267	457.5	-25.0413	457.5	-48.1511
103.6	-35.7848	458	-25.0415	458	-48.2951
103.7	-36.7761	458.5	-25.1445	458.5	-48.3799
103.8	-36.4497	459	-25.11	459	-48.3277
103.9	-36.1178	459.5	-24.9516	459.5	-48.3487
104	-35.6056	460	-24.6795	460	-48.3702
104.1	-35.9678	460.5	-25.1491	460.5	-48.2639
104.2	-36.2242	461	-25.0007	461	-48.3485
104.3	-36.2195	461.5	-24.9747	461.5	-48.2224
104.4	-35.7043	462	-25.0154	462	-48.1493
104.5	-36.6766	462.5	-24.7877	462.5	-48.1902
104.6	-37.0709	463	-24.9547	463	-48.539
104.7	-37.2276	463.5	-25.0137	463.5	-47.9726
104.8	-35.6336	464	-25.1857	464	-48.4076
104.9	-36.1195	464.5	-25.0193	464.5	-48.4991
105	-36.1858	465	-25.0511	465	-47.8241
105.1	-36.5654	465.5	-25.053	465.5	-48.2184
105.2	-36.0613	466	-25.4037	466	-48.2387
105.3	-36.4088	466.5	-24.803	466.5	-48.2596
105.4	-36.2086	467	-24.8825	467	-48.3006
105.5	-36.083	467.5	-25.1027	467.5	-48.4676
105.6	-35.6759	468	-24.9542	468	-48.1241
105.7	-35.7895	468.5	-25.0406	468.5	-48.2453
105.8	-35.9978	469	-25.2627	469	-48.0384
105.9	-36.3014	469.5	-25.0445	469.5	-48.3359
106	-35.9423	470	-24.5845	470	-48.2183
106.1	-36.018	470.5	-25.1293	470.5	-48.415
106.2	-36.0058	471	-25.1107	471	-48.4821
106.3	-36.2483	471.5	-24.898	471.5	-48.4578
106.4	-36.4908	472	-25.182	472	-48.3349
106.5	-35.8518	472.5	-25.0164	472.5	-47.964
106.6	-36.3028	473	-25.3091	473	-48.4551
106.7	-35.921	473.5	-25.2642	473.5	-48.3678
106.8	-36.6585	474	-24.9714	474	-48.2044
106.9	-36.1129	474.5	-24.9415	474.5	-48.4096
107	-36.1538	475	-25.0424	475	-48.2882
107.1	-36.0405	475.5	-24.989	475.5	-48.0917
107.2	-35.8701	476	-25.2559	476	-48.3056
107.3	-36.1666	476.5	-25.102	476.5	-48.3659
107.4	-36.1365	477	-25.2567	477	-48.0223
107.5	-35.712	477.5	-24.7776	477.5	-48.2418
107.6	-36.3227	478	-25.2015	478	-48.5976
107.7	-36.3534	478.5	-25.233	478.5	-48.4216
107.8	-36.7023	479	-25.2189	479	-48.4919
107.9	-35.7169	479.5	-24.8102	479.5	-48.7133
108	-36.618	480	-25.1757	480	-48.2136
108.1	-36.5019	480.5	-25.1976	480.5	-48.574
108.2	-36.5593	481	-24.977	481	-48.2799
108.3	-36.8584	481.5	-25.0227	481.5	-48.3108
108.4	-36.606	482	-25.1637	482	-48.5125
108.5	-35.7885	482.5	-24.8904	482.5	-48.5666
108.6	-36.5866	483	-24.9671	483	-48.4643
108.7	-36.2035	483.5	-24.945	483.5	-48.3534
108.8	-35.7569	484	-25.2791	484	-48.0874
108.9	-36.5799	484.5	-24.744	484.5	-48.5243
109	-36.0291	485	-25.0956	485	-48.2949
109.1	-35.9703	485.5	-25.0129	485.5	-48.1444
109.2	-35.765	486	-25.0553	486	-48.4207
109.3	-36.5348	486.5	-25.2987	486.5	-47.8701
109.4	-36.4639	487	-24.7391	487	-48.1101
109.5	-36.8901	487.5	-25.247	487.5	-48.3592
109.6	-36.4469	488	-25.2189	488	-48.2481
109.7	-36.7795	488.5	-25.1716	488.5	-48.4469
109.8	-36.4072	489	-24.9156	489	-47.943
109.9	-36.5033	489.5	-25.3308	489.5	-48.2795
110	-36.7142	490	-25.2149	490	-48.5609
110.1	-35.8328	490.5	-25.0653	490.5	-48.1243
110.2	-35.9775	491	-25.0351	491	-48.4237
110.3	-36.1146	491.5	-25.2823	491.5	-48.3201
110.4	-36.6056	492	-25.5905	492	-48.4195
110.5	-36.5482	492.5	-24.9917	492.5	-48.0887
110.6	-36.0933	493	-25.4199	493	-48.7874
110.7	-37.4598	493.5	-25.3228	493.5	-48.4701
110.8	-36.1655	494	-25.0156	494	-48.3518
110.9	-37.1102	494.5	-25.1755	494.5	-48.6537
111	-36.6842	495	-25.1488	495	-48.2134
111.1	-37.139	495.5	-24.94	495.5	-48.525
111.2	-36.6976	496	-25.126	496	-48.2677
111.3	-36.1555	496.5	-25.0359	496.5	-47.8597
111.4	-36.9554	497	-25.2422	497	-48.2202
111.5	-36.4272	497.5	-25.2858	497.5	-48.3773
111.6	-36.57	498	-25.1797	498	-48.343
111.7	-36.6693	498.5	-24.8626	498.5	-48.3864
111.8	-36.393	499	-25.4508	499	-48.3413
111.9	-36.6044	499.5	-25.4852	499.5	-48.243
112	-36.3758	500	-25.167	500	-48.3561
112.1	-36.5118	500.5	-25.1479	500.5	-48.2999
112.2	-36.078	501	-25.4316	501	-48.1855
112.3	-36.1546	501.5	-25.5432	501.5	-48.5031
112.4	-36.6941	502	-25.3614	502	-48.3559
112.5	-37.1001	502.5	-25.6743	502.5	-48.3396
112.6	-36.7378	503	-25.424	503	-48.0049
112.7	-36.25	503.5	-25.2991	503.5	-48.4127
112.8	-36.8521	504	-25.0965	504	-48.2375
112.9	-36.7682	504.5	-25.2949	504.5	-48.0546
113	-36.485	505	-25.4192	505	-48.4254
113.1	-35.6933	505.5	-25.4419	505.5	-48.3754
113.2	-36.7413	506	-25.4109	506	-48.3301
113.3	-36.0793	506.5	-25.125	506.5	-48.3668
113.4	-36.2263	507	-25.0972	507	-48.4597
113.5	-36.7564	507.5	-25.2894	507.5	-48.5257
113.6	-36.929	508	-25.415	508	-48.1427
113.7	-37.0963	508.5	-25.5353	508.5	-48.0016
113.8	-37.1243	509	-25.7917	509	-48.2339
113.9	-36.8876	509.5	-25.5307	509.5	-47.9949
114	-36.567	510	-25.2761	510	-48.1003
114.1	-36.7573	510.5	-25.323	510.5	-48.1993
114.2	-36.7622	511	-25.0801	511	-48.1625
114.3	-36.9366	511.5	-25.0289	511.5	-48.2586
114.4	-36.5554	512	-25.5579	512	-48.2967
114.5	-36.9037	512.5	-25.4218	512.5	-48.4398
114.6	-36.8431	513	-25.4321	513	-48.1891
114.7	-37.2863	513.5	-25.4947	513.5	-48.5277
114.8	-37.0836	514	-25.3481	514	-48.3239
114.9	-36.635	514.5	-25.2459	514.5	-48.2199
115	-36.6014	515	-25.538	515	-48.0625
115.1	-37.0396	515.5	-25.1501	515.5	-48.159
115.2	-35.9995	516	-25.3657	516	-48.1333
115.3	-37.2005	516.5	-25.3651	516.5	-48.1985
115.4	-36.8985	517	-25.3123	517	-48.1013
115.5	-36.5101	517.5	-25.4121	517.5	-48.3224
115.6	-36.1054	518	-25.3763	518	-48.2407
115.7	-36.5646	518.5	-25.4147	518.5	-48.3813
115.8	-36.2158	519	-25.2011	519	-48.4775
115.9	-36.3148	519.5	-25.3677	519.5	-48.3105
116	-37.1048	520	-25.1617	520	-48.1508
116.1	-36.5887	520.5	-25.4905	520.5	-48.1949
116.2	-36.974	521	-25.4449	521	-48.5678
116.3	-37.0269	521.5	-25.5687	521.5	-48.183
116.4	-36.8675	522	-25.3792	522	-47.9373
116.5	-36.6229	522.5	-25.2744	522.5	-48.3058
116.6	-36.4916	523	-25.6173	523	-48.6274
116.7	-36.2751	523.5	-25.2672	523.5	-48.058
116.8	-36.8303	524	-25.404	524	-48.0442
116.9	-36.6516	524.5	-25.0756	524.5	-48.546
117	-36.9258	525	-25.3808	525	-48.5746
117.1	-37.1479	525.5	-25.4144	525.5	-48.6197
117.2	-37.1443	526	-25.5158	526	-48.6843
117.3	-37.1923	526.5	-25.0077	526.5	-48.4296
117.4	-36.9815	527	-25.3098	527	-48.199
117.5	-37.2187	527.5	-25.5341	527.5	-48.3015
117.6	-36.5539	528	-25.227	528	-48.2193
117.7	-36.7246	528.5	-25.3244	528.5	-48.3907
117.8	-37.2296	529	-25.3855	529	-48.0627
117.9	-36.8827	529.5	-25.628	529.5	-48.1769
118	-38.052	530	-25.4104	530	-48.37
118.1	-36.8607	530.5	-25.5124	530.5	-48.1857
118.2	-37.0744	531	-25.397	531	-48.1814
118.3	-37.1075	531.5	-25.2091	531.5	-48.2312
118.4	-36.9509	532	-25.4069	532	-48.5025
118.5	-37.5132	532.5	-25.3911	532.5	-48.3714
118.6	-37.0103	533	-25.3617	533	-48.5984
118.7	-37.0283	533.5	-25.6812	533.5	-48.0303
118.8	-36.4234	534	-25.5627	534	-48.5655
118.9	-36.7996	534.5	-25.401	534.5	-48.3174
119	-37.5834	535	-25.5025	535	-48.413
119.1	-36.6836	535.5	-25.5136	535.5	-48.5474
119.2	-36.6041	536	-25.5035	536	-48.3447
119.3	-37.2871	536.5	-25.3148	536.5	-48.2615
119.4	-37.8173	537	-25.5612	537	-48.1637
119.5	-37.0261	537.5	-25.3143	537.5	-48.3867
119.6	-37.2789	538	-25.4722	538	-48.117
119.7	-36.8956	538.5	-25.5301	538.5	-48.1132
119.8	-36.9507	539	-25.4719	539	-48.3392
119.9	-37.6956	539.5	-25.1513	539.5	-48.0974
120	-36.8429	540	-25.3943	540	-48.0551
120.1	-37.6663	540.5	-25.5776	540.5	-48.3901
120.2	-36.6914	541	-25.6482	541	-48.4702
120.3	-37.7962	541.5	-25.6388	541.5	-48.2907
120.4	-36.9242	542	-25.6896	542	-48.2572
120.5	-37.2505	542.5	-25.4301	542.5	-48.2429
120.6	-37.487	543	-25.3511	543	-48.315
120.7	-37.9311	543.5	-25.4851	543.5	-48.2863
120.8	-36.923	544	-25.607	544	-48.5456
120.9	-37.4715	544.5	-25.523	544.5	-48.191
121	-37.4268	545	-25.5013	545	-48.2335
121.1	-36.3416	545.5	-25.4234	545.5	-48.1983
121.2	-37.68	546	-25.6381	546	-48.2596
121.3	-36.7672	546.5	-25.8065	546.5	-47.9815
121.4	-36.6728	547	-25.53	547	-48.5631
121.5	-37.1409	547.5	-25.474	547.5	-48.3483
121.6	-37.0475	548	-25.6561	548	-48.3791
121.7	-37.2176	548.5	-25.3078	548.5	-48.4212
121.8	-37.2169	549	-25.4649	549	-48.4644
121.9	-37.4341	549.5	-25.5816	549.5	-48.4136
122	-37.1385	550	-25.6775	550	-48.4262
122.1	-37.1212	550.5	-25.4049	550.5	-48.4536
122.2	-38.0026	551	-25.8091	551	-48.2594
122.3	-37.1929	551.5	-25.4341	551.5	-48.0128
122.4	-36.8438	552	-25.6625	552	-48.5332
122.5	-36.77	552.5	-25.6834	552.5	-48.3505
122.6	-36.7138	553	-25.8223	553	-48.4493
122.7	-36.3397	553.5	-25.3707	553.5	-48.333
122.8	-37.6355	554	-25.6588	554	-48.21
122.9	-36.8627	554.5	-25.6159	554.5	-48.0734
123	-37.9837	555	-25.655	555	-48.4273
123.1	-37.2663	555.5	-25.5832	555.5	-48.5204
123.2	-36.694	556	-25.6401	556	-48.3769
123.3	-37.3747	556.5	-25.5586	556.5	-48.2108
123.4	-36.9943	557	-25.5002	557	-48.2645
123.5	-37.3438	557.5	-25.5403	557.5	-47.9892
123.6	-37.3363	558	-25.6097	558	-48.2608
123.7	-36.9301	558.5	-25.6208	558.5	-48.1773
123.8	-37.3895	559	-25.8695	559	-48.3101
123.9	-37.3667	559.5	-25.4039	559.5	-48.2279
124	-37.6465	560	-25.6724	560	-48.1504
124.1	-37.2452	560.5	-25.6602	560.5	-48.0757
124.2	-37.1259	561	-25.8822	561	-48.1676
124.3	-36.096	561.5	-25.7934	561.5	-48.4653
124.4	-36.6728	562	-25.7965	562	-48.3906
124.5	-37.4702	562.5	-25.6389	562.5	-48.1906
124.6	-37.3661	563	-25.3478	563	-48.4778
124.7	-37.5625	563.5	-25.5283	563.5	-48.211
124.8	-37.1488	564	-25.6291	564	-48.4863
124.9	-37.1093	564.5	-25.8044	564.5	-48.0818
125	-37.1967	565	-25.498	565	-48.2612
125.1	-37.0959	565.5	-25.5214	565.5	-48.5582
125.2	-37.7004	566	-25.3858	566	-48.5123
125.3	-37.3494	566.5	-25.5058	566.5	-48.4398
125.4	-37.4894	567	-25.8568	567	-48.18
125.5	-37.8932	567.5	-25.6948	567.5	-48.7179
125.6	-37.7364	568	-25.6909	568	-48.5716
125.7	-37.6938	568.5	-25.8414	568.5	-48.5811
125.8	-37.4461	569	-25.6462	569	-48.1678
125.9	-37.2788	569.5	-25.2253	569.5	-48.4029
126	-36.9517	570	-25.75	570	-48.4979
126.1	-37.4027	570.5	-25.6486	570.5	-48.1715
126.2	-36.9345	571	-25.4507	571	-48.5754
126.3	-37.8304	571.5	-25.7446	571.5	-48.2804
126.4	-37.4975	572	-25.7007	572	-48.4008
126.5	-37.7335	572.5	-25.6688	572.5	-48.4707
126.6	-37.5686	573	-25.8922	573	-48.4156
126.7	-36.8407	573.5	-25.842	573.5	-48.2753
126.8	-37.9488	574	-25.635	574	-48.5198
126.9	-36.592	574.5	-25.7588	574.5	-48.7414
127	-37.6371	575	-25.9531	575	-48.5352
127.1	-37.3111	575.5	-25.7733	575.5	-48.3692
127.2	-38.1473	576	-25.6592	576	-48.4981
127.3	-37.3776	576.5	-25.5743	576.5	-48.5247
127.4	-37.4968	577	-25.6161	577	-48.4655
127.5	-37.5251	577.5	-25.9346	577.5	-48.4474
127.6	-37.8228	578	-25.5018	578	-48.4336
127.7	-37.5114	578.5	-25.8385	578.5	-48.549
127.8	-37.06	579	-25.8181	579	-48.4819
127.9	-37.1462	579.5	-25.8109	579.5	-48.221
128	-37.1804	580	-25.804	580	-48.3473
128.1	-38.2675	580.5	-25.652	580.5	-48.5057
128.2	-37.5698	581	-25.8395	581	-48.3496
128.3	-37.5416	581.5	-25.9401	581.5	-48.6761
128.4	-37.3411	582	-25.6977	582	-48.6686
128.5	-37.5016	582.5	-25.6095	582.5	-48.3724
128.6	-37.5065	583	-25.7794	583	-48.3858
128.7	-37.4065	583.5	-25.5601	583.5	-48.5959
128.8	-37.4246	584	-25.6354	584	-48.4334
128.9	-37.5335	584.5	-26.0207	584.5	-48.5132
129	-37.5123	585	-25.8295	585	-48.714
129.1	-37.5763	585.5	-25.5818	585.5	-48.4419
129.2	-37.0517	586	-25.7508	586	-48.5281
129.3	-37.2056	586.5	-25.8485	586.5	-48.4476
129.4	-37.6213	587	-25.8054	587	-48.5253
129.5	-37.707	587.5	-25.6563	587.5	-48.4186
129.6	-37.5934	588	-25.7171	588	-48.603
129.7	-37.6191	588.5	-25.8021	588.5	-48.6542
129.8	-37.6761	589	-25.7208	589	-48.387
129.9	-37.5651	589.5	-26.0177	589.5	-48.6964
130	-37.9735	590	-25.8597	590	-48.6174
130.1	-37.6031	590.5	-26.2228	590.5	-48.4283
130.2	-38.1731	591	-25.7543	591	-48.3833
130.3	-37.1503	591.5	-25.9919	591.5	-48.4405
130.4	-37.6722	592	-25.6953	592	-48.5131
130.5	-37.1256	592.5	-25.8541	592.5	-48.3597
130.6	-37.6521	593	-26.2022	593	-48.4092
130.7	-37.7817	593.5	-25.9289	593.5	-48.5401
130.8	-37.9705	594	-26.1068	594	-48.6632
130.9	-37.6481	594.5	-25.7459	594.5	-48.2872
131	-37.3988	595	-25.5963	595	-48.529
131.1	-36.6004	595.5	-25.9544	595.5	-48.4024
131.2	-37.9701	596	-25.8314	596	-48.5096
131.3	-37.175	596.5	-25.6398	596.5	-48.2466
131.4	-37.9095	597	-25.96	597	-48.285
131.5	-37.9553	597.5	-26.0859	597.5	-48.4481
131.6	-37.344	598	-25.8803	598	-48.4389
131.7	-37.6247	598.5	-25.8147	598.5	-48.0514
131.8	-37.3048	599	-26.0389	599	-48.2779
131.9	-38.2528	599.5	-25.6576	599.5	-48.5768
132	-37.3702	600	-26.0738	600	-48.5722
132.1	-37.3517
132.2	-37.8315
132.3	-37.6694
132.4	-36.919
132.5	-37.7287
132.6	-37.9514
132.7	-37.6773
132.8	-37.8274
132.9	-38.3022
133	-37.5877
133.1	-37.1494
133.2	-37.2301
133.3	-37.5507
133.4	-37.5115
133.5	-38.0584
133.6	-37.5368
133.7	-37.9094
133.8	-37.6838
133.9	-38.3683
134	-38.6109
134.1	-37.7755
134.2	-37.7952
134.3	-37.4535
134.4	-37.5602
134.5	-37.5126
134.6	-37.4949
134.7	-37.1836
134.8	-37.8416
134.9	-38.0064
135	-37.5707
135.1	-37.1634
135.2	-37.9392
135.3	-38.0718
135.4	-38.0015
135.5	-37.7212
135.6	-38.4544
135.7	-38.3519
135.8	-37.5691
135.9	-37.6428
136	-38.4362
136.1	-36.8772
136.2	-38.2008
136.3	-38.2611
136.4	-37.8309
136.5	-38.312
136.6	-38.0892
136.7	-38.1226
136.8	-37.2123
136.9	-38.5728
137	-37.9532
137.1	-38.285
137.2	-37.7193
137.3	-37.927
137.4	-38.3899
137.5	-38.809
137.6	-38.7574
137.7	-37.8436
137.8	-37.9807
137.9	-37.778
138	-38.255
138.1	-37.647
138.2	-37.6606
138.3	-38.0303
138.4	-37.4231
138.5	-37.7672
138.6	-37.7173
138.7	-38.3345
138.8	-37.9275
138.9	-38.6774
139	-37.7874
139.1	-38.2497
139.2	-37.9566
139.3	-37.95
139.4	-37.8323
139.5	-37.8621
139.6	-38.9772
139.7	-38.6228
139.8	-37.6286
139.9	-38.0018
140	-38.055
140.1	-37.6783
140.2	-37.9343
140.3	-38.956
140.4	-38.3442
140.5	-38.131
140.6	-37.6218
140.7	-38.0108
140.8	-37.866
140.9	-38.1675
141	-38.1222
141.1	-38.153
141.2	-37.6856
141.3	-38.1312
141.4	-37.96
141.5	-38.1873
141.6	-38.6317
141.7	-37.583
141.8	-38.139
141.9	-38.6842
142	-38.3003
142.1	-38.3947
142.2	-38.0226
142.3	-38.4763
142.4	-38.61
142.5	-38.6683
142.6	-38.2833
142.7	-38.0575
142.8	-38.8704
142.9	-38.535
143	-38.4368
143.1	-38.2013
143.2	-37.6531
143.3	-37.9878
143.4	-38.4485
143.5	-37.4611
143.6	-38.6698
143.7	-38.5146
143.8	-38.1062
143.9	-38.1232
144	-38.1976
144.1	-37.9225
144.2	-38.5201
144.3	-37.3573
144.4	-38.2505
144.5	-37.8022
144.6	-38.2896
144.7	-37.6709
144.8	-37.7844
144.9	-37.3041
145	-38.6234
145.1	-38.17
145.2	-37.9273
145.3	-38.3355
145.4	-38.3667
145.5	-38.3855
145.6	-38.3392
145.7	-38.6265
145.8	-38.0582
145.9	-38.0801
146	-38.4735
146.1	-38.5805
146.2	-38.1752
146.3	-38.5813
146.4	-38.1871
146.5	-37.5401
146.6	-38.1088
146.7	-37.8738
146.8	-38.3488
146.9	-37.5775
147	-38.1508
147.1	-38.0077
147.2	-37.9885
147.3	-38.3154
147.4	-38.4259
147.5	-38.2652
147.6	-38.027
147.7	-38.4382
147.8	-38.2969
147.9	-38.5288
148	-38.063
148.1	-38.0877
148.2	-38.2878
148.3	-39.3613
148.4	-37.9404
148.5	-38.2152
148.6	-38.475
148.7	-38.7618
148.8	-38.4432
148.9	-38.2322
149	-38.6979
149.1	-38.1177
149.2	-37.7833
149.3	-38.8299
149.4	-39.0674
149.5	-38.2624
149.6	-38.7223
149.7	-38.7873
149.8	-38.4545
149.9	-38.5661
150	-38.7745
150.1	-38.7069
150.2	-38.6546
150.3	-39.7128
150.4	-38.6901
150.5	-38.1309
150.6	-38.811
150.7	-38.9713
150.8	-38.6322
150.9	-38.7177
151	-38.642
151.1	-38.1965
151.2	-38.6942
151.3	-38.6738
151.4	-38.4393
151.5	-37.6869
151.6	-38.2407
151.7	-38.3217
151.8	-38.2356
151.9	-38.4492
152	-38.5769
152.1	-38.6206
152.2	-38.6671
152.3	-38.6594
152.4	-38.98
152.5	-38.4517
152.6	-38.7649
152.7	-38.7208
152.8	-38.4551
152.9	-38.9484
153	-38.8795
153.1	-38.2084
153.2	-38.613
153.3	-38.9973
153.4	-37.9996
153.5	-38.7731
153.6	-38.4243
153.7	-38.821
153.8	-38.4234
153.9	-38.3583
154	-39.0582
154.1	-39.1193
154.2	-38.8384
154.3	-38.5069
154.4	-38.7113
154.5	-38.1534
154.6	-38.7604
154.7	-37.9417
154.8	-38.8125
154.9	-38.4344
155	-39.131
155.1	-38.7818
155.2	-38.7624
155.3	-38.7107
155.4	-38.479
155.5	-39.1954
155.6	-39.1372
155.7	-38.0905
155.8	-38.3245
155.9	-38.7715
156	-38.4195
156.1	-38.6182
156.2	-38.7363
156.3	-39.1589
156.4	-38.1042
156.5	-38.8383
156.6	-38.5458
156.7	-38.0968
156.8	-39.6393
156.9	-38.6768
157	-38.2068
157.1	-38.8253
157.2	-38.9556
157.3	-38.3853
157.4	-38.6054
157.5	-38.7002
157.6	-38.7223
157.7	-38.2666
157.8	-39.3065
157.9	-38.9729
158	-39.072
158.1	-38.2525
158.2	-39.0638
158.3	-38.8372
158.4	-38.4037
158.5	-38.3262
158.6	-39.216
158.7	-39.2454
158.8	-38.8704
158.9	-38.7808
159	-38.7822
159.1	-38.2804
159.2	-39.136
159.3	-38.6169
159.4	-38.1345
159.5	-38.567
159.6	-39.6703
159.7	-38.8615
159.8	-39.026
159.9	-38.7129
160	-39.4826
160.1	-38.4037
160.2	-38.6098
160.3	-38.6906
160.4	-39.2071
160.5	-38.4868
160.6	-39.2373
160.7	-38.9697
160.8	-38.6714
160.9	-38.7887
161	-39.0759
161.1	-38.7817
161.2	-38.8898
161.3	-38.5507
161.4	-39.4384
161.5	-39.487
161.6	-38.9485
161.7	-38.7191
161.8	-38.8091
161.9	-37.8697
162	-38.585
162.1	-39.1375
162.2	-38.551
162.3	-39.1075
162.4	-38.9576
162.5	-39.126
162.6	-38.1654
162.7	-38.6337
162.8	-38.526
162.9	-39.0815
163	-38.6128
163.1	-39.0387
163.2	-38.8899
163.3	-38.8676
163.4	-38.5079
163.5	-38.342
163.6	-38.5692
163.7	-38.4285
163.8	-38.247
163.9	-38.7055
164	-38.5275
164.1	-38.9779
164.2	-38.8652
164.3	-38.9219
164.4	-39.0028
164.5	-39.2411
164.6	-39.1566
164.7	-39.0372
164.8	-39.472
164.9	-38.9746
165	-38.7849
165.1	-38.7057
165.2	-39.3702
165.3	-39.4258
165.4	-39.2717
165.5	-39.663
165.6	-39.1467
165.7	-39.2421
165.8	-38.1569
165.9	-39.3083
166	-38.5232
166.1	-38.895
166.2	-39.3508
166.3	-39.1278
166.4	-38.21
166.5	-38.7782
166.6	-38.8501
166.7	-38.9937
166.8	-39.1614
166.9	-38.8404
167	-38.6915
167.1	-39.2904
167.2	-39.4243
167.3	-38.9935
167.4	-39.1804
167.5	-39.1026
167.6	-39.0452
167.7	-38.8593
167.8	-38.6492
167.9	-39.598
168	-39.2328
168.1	-39.2995
168.2	-39.1685
168.3	-38.5381
168.4	-39.0794
168.5	-39.2654
168.6	-39.2391
168.7	-38.9281
168.8	-39.1705
168.9	-39.4697
169	-39.2512
169.1	-38.9165
169.2	-38.554
169.3	-39.8076
169.4	-39.1892
169.5	-38.9254
169.6	-39.1998
169.7	-38.6677
169.8	-39.6762
169.9	-38.6601
170	-39.45
170.1	-39.0786
170.2	-39.4385
170.3	-39.1566
170.4	-39.0699
170.5	-38.9283
170.6	-38.9993
170.7	-39.5397
170.8	-38.7244
170.9	-38.9734
171	-39.3134
171.1	-38.9314
171.2	-38.7164
171.3	-39.3563
171.4	-39.2798
171.5	-39.3575
171.6	-39.4897
171.7	-39.5003
171.8	-39.2497
171.9	-39.0582
172	-38.6054
172.1	-38.6539
172.2	-39.3445
172.3	-39.2245
172.4	-39.748
172.5	-39.4252
172.6	-39.4421
172.7	-39.2975
172.8	-39.663
172.9	-39.1903
173	-39.6384
173.1	-39.3039
173.2	-39.097
173.3	-39.1705
173.4	-39.0234
173.5	-39.1825
173.6	-39.5498
173.7	-38.8345
173.8	-39.4482
173.9	-38.8358
174	-39.4068
174.1	-39.4915
174.2	-39.3117
174.3	-38.7876
174.4	-39.337
174.5	-40.1093
174.6	-39.5261
174.7	-39.853
174.8	-39.3355
174.9	-39.1965
175	-39.1673
175.1	-39.0219
175.2	-39.7322
175.3	-39.2153
175.4	-39.0581
175.5	-39.1998
175.6	-39.6203
175.7	-38.3403
175.8	-39.7721
175.9	-39.3187
176	-39.0534
176.1	-39.3521
176.2	-39.5594
176.3	-39.9419
176.4	-39.6215
176.5	-40.0756
176.6	-39.446
176.7	-39.6456
176.8	-39.1116
176.9	-38.7637
177	-39.5806
177.1	-39.5618
177.2	-39.7507
177.3	-39.393
177.4	-39.1361
177.5	-40.1279
177.6	-39.6493
177.7	-39.6542
177.8	-39.3214
177.9	-39.6204
178	-39.9704
178.1	-39.3495
178.2	-39.6639
178.3	-39.4519
178.4	-39.6414
178.5	-39.5975
178.6	-39.5101
178.7	-39.7489
178.8	-39.0923
178.9	-39.6267
179	-39.9268
179.1	-39.7178
179.2	-39.5172
179.3	-39.5384
179.4	-39.3407
179.5	-40.094
179.6	-39.3923
179.7	-39.9839
179.8	-39.6136
179.9	-39.5704
180	-39.6567
180.1	-39.8079
180.2	-39.1638
180.3	-39.995
180.4	-39.311
180.5	-39.3495
180.6	-39.6859
180.7	-39.3467
180.8	-39.8548
180.9	-39.6763
181	-39.4902
181.1	-39.5929
181.2	-39.8536
181.3	-39.2057
181.4	-39.6369
181.5	-39.3864
181.6	-39.989
181.7	-39.6466
181.8	-39.6127
181.9	-39.4364
182	-39.6247
182.1	-39.6343
182.2	-39.2839
182.3	-39.7401
182.4	-39.3741
182.5	-39.9531
182.6	-40.5225
182.7	-39.4397
182.8	-39.2694
182.9	-40.3953
183	-39.864
183.1	-40.2051
183.2	-39.5735
183.3	-39.1616
183.4	-39.5515
183.5	-40.4361
183.6	-40.2696
183.7	-39.7216
183.8	-40.1766
183.9	-39.613
184	-39.1682
184.1	-40.2948
184.2	-39.8425
184.3	-40.0258
184.4	-40.1445
184.5	-39.5186
184.6	-39.8521
184.7	-39.5407
184.8	-39.6006
184.9	-39.5264
185	-40.151
185.1	-39.9599
185.2	-39.163
185.3	-39.716
185.4	-39.7869
185.5	-39.6927
185.6	-40.3263
185.7	-39.6546
185.8	-40.1735
185.9	-39.1552
186	-40.0618
186.1	-39.618
186.2	-40.0392
186.3	-39.4348
186.4	-39.5479
186.5	-39.4701
186.6	-39.763
186.7	-39.8707
186.8	-39.4103
186.9	-39.6305
187	-39.7564
187.1	-39.5031
187.2	-39.7573
187.3	-39.8121
187.4	-39.3058
187.5	-40.178
187.6	-39.7752
187.7	-39.8066
187.8	-40.1754
187.9	-39.9913
188	-39.6797
188.1	-39.5898
188.2	-40.0615
188.3	-40.0926
188.4	-40.3491
188.5	-39.8163
188.6	-40.7295
188.7	-39.7498
188.8	-39.5682
188.9	-39.9159
189	-40.422
189.1	-39.6217
189.2	-40.2723
189.3	-39.9099
189.4	-40.3602
189.5	-38.9568
189.6	-39.874
189.7	-39.9032
189.8	-40.2842
189.9	-40.1865
190	-39.5121
190.1	-40.1577
190.2	-40.3857
190.3	-40.5432
190.4	-39.9559
190.5	-39.8842
190.6	-40.6128
190.7	-39.997
190.8	-39.9509
190.9	-40.3169
191	-39.454
191.1	-39.9004
191.2	-39.3682
191.3	-39.9441
191.4	-39.7885
191.5	-39.8592
191.6	-39.6949
191.7	-40.2082
191.8	-39.6237
191.9	-39.5353
192	-39.637
192.1	-40.311
192.2	-40.5629
192.3	-40.5031
192.4	-39.9479
192.5	-40.0256
192.6	-39.6609
192.7	-40.499
192.8	-40.658
192.9	-40.2023
193	-40.0526
193.1	-40.124
193.2	-39.9172
193.3	-40.3882
193.4	-39.8901
193.5	-39.4057
193.6	-39.7465
193.7	-40.4566
193.8	-40.2628
193.9	-40.7303
194	-39.8862
194.1	-40.3419
194.2	-40.4071
194.3	-39.492
194.4	-40.0892
194.5	-40.1469
194.6	-39.9395
194.7	-39.3406
194.8	-39.5771
194.9	-40.5159
195	-40.1819
195.1	-39.9382
195.2	-40.8534
195.3	-39.6499
195.4	-40.4807
195.5	-40.8691
195.6	-40.5751
195.7	-39.902
195.8	-40.2671
195.9	-40.1778
196	-40.4368
196.1	-40.4994
196.2	-39.7361
196.3	-40.284
196.4	-40.4969
196.5	-40.0735
196.6	-40.614
196.7	-39.403
196.8	-39.9441
196.9	-40.3144
197	-40.3686
197.1	-40.4368
197.2	-40.2995
197.3	-39.8779
197.4	-40.3522
197.5	-40.3101
197.6	-40.2822
197.7	-39.9003
197.8	-40.8012
197.9	-40.791
198	-40.4999
198.1	-39.8674
198.2	-40.4169
198.3	-40.3029
198.4	-39.8302
198.5	-40.7302
198.6	-41.039
198.7	-40.2775
198.8	-40.7336
198.9	-39.5664
199	-40.6701
199.1	-40.7112
199.2	-39.9808
199.3	-41.0635
199.4	-39.6332
199.5	-40.378
199.6	-40.5128
199.7	-40.2825
199.8	-39.7149
199.9	-39.8414
200	-39.8174
200.1	-40.0917
200.2	-40.5229
200.3	-40.4944
200.4	-40.08
200.5	-39.7341
200.6	-39.8949
200.7	-40.6159
200.8	-40.2687
200.9	-40.923
201	-40.0724
201.1	-41.1067
201.2	-40.13
201.3	-40.153
201.4	-40.8559
201.5	-40.2925
201.6	-40.5176
201.7	-40.6581
201.8	-40.848
201.9	-40.3223
202	-40.407
202.1	-40.6584
202.2	-40.3224
202.3	-40.5173
202.4	-40.3125
202.5	-40.1745
202.6	-40.9036
202.7	-40.9029
202.8	-40.2219
202.9	-40.6448
203	-40.4322
203.1	-40.2109
203.2	-40.8666
203.3	-40.2067
203.4	-40.4168
203.5	-40.2002
203.6	-40.4087
203.7	-40.3224
203.8	-40.653
203.9	-40.8882
204	-40.5586
204.1	-39.669
204.2	-40.354
204.3	-40.6451
204.4	-40.7554
204.5	-40.6316
204.6	-41.0261
204.7	-41.2685
204.8	-41.0773
204.9	-40.5663
205	-40.7866
205.1	-40.2329
205.2	-40.1699
205.3	-40.725
205.4	-40.3847
205.5	-40.4331
205.6	-40.8689
205.7	-40.79
205.8	-40.2413
205.9	-40.6571
206	-40.3727
206.1	-41.2651
206.2	-40.6549
206.3	-40.8243
206.4	-40.485
206.5	-40.8832
206.6	-40.8081
206.7	-40.1685
206.8	-40.3377
206.9	-40.6791
207	-40.8567
207.1	-40.5671
207.2	-40.0078
207.3	-40.4755
207.4	-40.5102
207.5	-40.8546
207.6	-40.6415
207.7	-40.3346
207.8	-41.196
207.9	-40.2218
208	-40.7939
208.1	-40.4095
208.2	-40.5275
208.3	-40.811
208.4	-40.022
208.5	-40.944
208.6	-40.6819
208.7	-40.3368
208.8	-41.3178
208.9	-40.3544
209	-40.8844
209.1	-40.3301
209.2	-40.7506
209.3	-40.6368
209.4	-41.0865
209.5	-40.5589
209.6	-40.3547
209.7	-40.9678
209.8	-40.6654
209.9	-40.4725
210	-40.2208
210.1	-40.8784
210.2	-41.1238
210.3	-40.7267
210.4	-41.1938
210.5	-40.9256
210.6	-40.6402
210.7	-40.5742
210.8	-40.9644
210.9	-40.532
211	-40.6739
211.1	-40.3899
211.2	-40.8312
211.3	-40.3343
211.4	-40.1448
211.5	-40.4264
211.6	-40.2469
211.7	-41.5298
211.8	-41.1173
211.9	-40.3949
212	-40.2446
212.1	-41.0082
212.2	-41.2248
212.3	-41.0771
212.4	-40.5048
212.5	-40.8819
212.6	-40.9
212.7	-41.2378
212.8	-40.7942
212.9	-40.8064
213	-40.756
213.1	-41.1915
213.2	-40.4391
213.3	-41.3609
213.4	-40.5507
213.5	-41.1546
213.6	-41.1457
213.7	-40.5926
213.8	-40.0922
213.9	-40.8991
214	-40.7839
214.1	-40.7311
214.2	-41.1023
214.3	-41.033
214.4	-41.0446
214.5	-40.5842
214.6	-41.4444
214.7	-41.2812
[truncated: 773 more rows]

[truncated: 50 more sheets: Figure 4G, Figure 5C, Figure 5E, Figure 6B, Figure 6C, Figure 7B, Figure 7C, Figure 7E, Figure 7F, Figure S1, Figure S2, Figure S3, Figure S6, Figure S7, Figure S9, Figure S11, Figure S12, Figure S13, Figure S14, Figure S16 …]
